# Supplementary material for: Metabolomic profiles of depression in Parkinson’s disease patients
Source: NPJ Parkinsons Dis. 2025 Dec 11;12:9. doi: 10.1038/s41531-025-01226-2 (PMC12789418; doi:10.1038/s41531-025-01226-2)
Supplement: Supplementary file 2 — Supplemental data [file 41531_2025_1226_MOESM2_ESM.xlsx]

## Sheet: SD1 MWAS1
Supplemental Data 1. Full MWAS results for Analysis 1 (using binary depression diagnosis as outcome)
			PLS-DA		Regression-based MWAS			Empirical Bayesian model			Annotation
Column	m/z ratio	RT (sec)	Loading	VIP	Regression coefficient	raw P-value	FDR	log(FC)	raw P-value	FDR	Compound	HMDBID	Multiple match	Reference
C18	189.067	63.3884	-0.142795	6.45902	-0.192501	4.12275e-09	8.43515e-06	-1.6444	3.3026e-10	6.75713e-07	6-Hydroxy-1H-indole-3-acetamide	HMDB31173	FALSE	xMSannotator
C18	571.437	246.774	-0.0836111	3.78196	-0.120076	0.000418862	0.428496	-1.02693	0.000138076	0.141252
HILIC	154.123	30.3794	0.0694002	3.61681	0.15938	0.000418364	0.528507	0.684756	0.000159184	0.432345	5-Butyl-24-dimethyloxazole; 4-Ethyl-5-methyl-2-propyloxazole; 2-Isobutyl-45-dimethyloxazole; 4-Butyl-25-dimethyloxazole; 4-Ethyl-5-methyl-2-(1-methylethyl)oxazole; 5-Ethyl-2-methyl-4-propyloxazole; 2-Butyl-45-dimethyloxazole; 5-Ethyl-4-methyl-2-(1-methylethyl)oxazole; 4-Ethyl-2-methyl-5-propyloxazole; 2-Ethyl-4-methyl-5-propyloxazole; 5-Butyl-2-ethyloxazole; 4-Methyl-2-pentyloxazole; 2-Methyl-4-p…	HMDB37882; HMDB37881; HMDB37880; HMDB37879; HMDB37878; HMDB37876; HMDB37875; HMDB37874; HMDB37873; HMDB37872; HMDB37862; HMDB37857; HMDB37856; HMDB34580	TRUE	xMSannotator
HILIC	479.335	44.1781	-0.066989	3.49115	-0.120159	0.000423132	0.528507	-0.866907	0.000564721	0.445378	Polyporusterone A; Dolicholide	HMDB38495; HMDB34086	TRUE	xMSannotator
HILIC	184.073	47.6168	-0.065835	3.43101	-0.138565	0.000778361	0.528507	-0.676535	0.000699021	0.445378
HILIC	572.662	68.1317	-0.0651125	3.39336	-0.112801	0.000672137	0.528507	-0.867111	0.000922566	0.445378
C18	233.079	38.0826	-0.0746332	3.37586	-0.184849	0.00155851	0.817992	-0.433311	0.00253641	0.997574	Threoninyl-Aspartate; Aspartyl-Threonine; L-beta-aspartyl-L-threonine	HMDB29057; HMDB28763; HMDB11169	TRUE	xMSannotator
C18	226.018	34.2252	-0.0744913	3.36945	-0.0548208	0.0015992	0.817992	-1.65773	0.00079587	0.542783
HILIC	223.985	85.2579	-0.0628016	3.27292	-0.103987	0.0010833	0.551075	-0.886585	0.00112797	0.445378
HILIC	126.012	279.612	-0.062489	3.25663	-0.339515	0.0012174	0.551075	-0.261631	0.00149516	0.507605
C18	420.286	206.801	0.0691367	3.12724	0.129951	0.00345538	0.99836	0.606191	0.00315023	0.997574
HILIC	593.477	36.8532	-0.0596322	3.10775	-0.106163	0.00238866	0.720844	-0.806472	0.000825786	0.445378
HILIC	196.007	140.222	0.0591824	3.08431	0.235034	0.00198216	0.672945	0.425666	0.00114788	0.445378
HILIC	285.099	55.4951	-0.059115	3.08079	-0.0955115	0.00186706	0.672945	-0.896555	0.00223577	0.674705	D-Vacciniin; 2-O-Benzoyl-D-glucose; p-Cresol glucuronide	HMDB38492; HMDB34618; HMDB11686	TRUE	xMSannotator
C18	468.69	30.0361	0.0680519	3.07817	0.131814	0.00378257	0.99836	0.56056	0.00312898	0.997574
C18	474.651	32.5221	-0.0644995	2.91749	-0.143943	0.00671861	0.99836	-0.469261	0.00557394	0.997574
C18	581.24	42.8977	-0.0638535	2.88827	-0.101308	0.00720342	0.99836	-0.643545	0.00345483	0.997574	Biliverdin	HMDB01008	FALSE	In House Library
C18	224.952	56.9091	-0.0630456	2.85173	-0.135885	0.0080493	0.99836	-0.460367	0.00529642	0.997574
C18	281.22	241.2	-0.0627025	2.8362	-0.0730951	0.00753938	0.99836	-0.82303	0.00971662	0.997574
HILIC	320.082	114.578	-0.0543901	2.83456	-0.127898	0.0041212	0.796593	-0.59613	0.00544407	0.717705
HILIC	216.015	116.47	-0.0542602	2.82779	-0.211738	0.00683804	0.796593	-0.300806	0.00379574	0.717705
HILIC	175.148	36.6669	-0.0539361	2.81089	-0.198912	0.00486134	0.796593	-0.374591	0.00550683	0.717705	alpha-Ionene; 1234Tetrahydro-157-trimethylnapthalene; 57alpha-Dihydro-1447a-tetramethyl-4H-indene	HMDB59826; HMDB59696; HMDB36683	TRUE	xMSannotator
HILIC	670.518	68.336	-0.0537384	2.80059	-0.600014	0.00357388	0.796593	-0.132587	0.00635585	0.717705
HILIC	325.149	110.798	-0.0536524	2.79611	-0.110642	0.00365732	0.796593	-0.683058	0.00495185	0.717705
HILIC	656.787	39.8623	-0.0535109	2.78873	-0.099929	0.00466015	0.796593	-0.714382	0.00389988	0.717705
HILIC	595.493	36.7991	-0.0531272	2.76874	-0.0971223	0.00540024	0.796593	-0.727926	0.00281205	0.717705
HILIC	573.488	36.3884	-0.0528426	2.7539	-0.136146	0.00579422	0.796593	-0.508992	0.00533438	0.717705	Dieporeticenin	HMDB29792	FALSE	xMSannotator
HILIC	323.965	87.5015	-0.0527399	2.74856	-0.223897	0.00631717	0.796593	-0.276919	0.00697737	0.717705
HILIC	185.128	46.3928	0.0527052	2.74674	0.308648	0.00556886	0.796593	0.209556	0.00761394	0.717705
C18	585.262	138.73	-0.0605361	2.73821	-0.115052	0.0106815	0.99836	-0.521373	0.00517618	0.997574
HILIC	111.294	102.403	-0.0524571	2.73382	-0.116271	0.00572554	0.796593	-0.601777	0.00423093	0.717705
C18	129.039	29.2482	-0.0596596	2.69857	-0.382612	0.0106841	0.99836	-0.162038	0.00899484	0.997574	2-Ethyldihydro-3(2H)-thiophenone; S-2-Propenyl propanethioate; 2-(Methylthio)methyl-2-butenal	HMDB40238; HMDB37493; HMDB31370	TRUE	xMSannotator
C18	240.929	36.7813	0.0594352	2.68842	0.320296	0.0112713	0.99836	0.209773	0.0169954	0.997574
HILIC	264.24	26.1152	-0.0515582	2.68697	-0.236351	0.00717049	0.796593	-0.269246	0.00627183	0.717705
HILIC	408.31	33.5338	-0.0515402	2.68603	-0.0867319	0.00671404	0.796593	-0.738517	0.00552186	0.717705
HILIC	227.2	28.649	-0.0511715	2.66682	-0.263284	0.00749987	0.796593	-0.234242	0.00631963	0.717705	11-Diethoxy-37-dimethyl-26-octadiene; delta-Tetradecalactone; xi-Tetrahydro-3-nonyl-2H-pyran-2-one; Butyl 2-decenoate; Citronellyl isobutyrate; Citronellyl butyrate; Rhodinyl isobutyrate; Rhodinyl butyrate; Houttuynin; 2-Hexenyl octanoate; Acetaldehyde di-cis-3-hexenyl acetal; 12-Methyl-13-tridecanolide; Ethyl (E)-2-dodecenoate; (R)-14-Methyloxacyclotetradecan-2-one; trans-Tetra-dec-2-enoic acid;…	HMDB40228; HMDB38056; HMDB37633; HMDB37369; HMDB37228; HMDB37227; HMDB37189; HMDB37188; HMDB34561; HMDB32321; HMDB32152; HMDB31073; HMDB31029; HMDB30921; HMDB10732; HMDB05051; HMDB02000; HMDB00521; HMDB00499	TRUE	xMSannotator
C18	213.049	35.9638	-0.058899	2.66416	-0.368495	0.010914	0.99836	-0.147626	0.0153253	0.997574	1-Methyl-3-(2-thiazolyl)-1H-indole	HMDB34965	FALSE	xMSannotator
HILIC	264.06	124.344	-0.0510017	2.65797	-0.149957	0.00791901	0.796593	-0.411698	0.00555742	0.717705	Ticlopidine	HMDB14353	FALSE	xMSannotator
HILIC	591.461	36.5823	-0.0508881	2.65205	-0.0944071	0.00772574	0.796593	-0.700925	0.00426346	0.717705
HILIC	174.124	44.8877	0.0508098	2.64796	0.123021	0.00737192	0.796593	0.505728	0.0103675	0.717705	apo-3-methylcrotonoyl-CoA:carbon-dioxide ligase (ADP-forming)	HMDB59607	FALSE	xMSannotator
C18	188.072	36.0736	-0.0583601	2.63979	-0.0756107	0.0129677	0.99836	-0.688788	0.0116892	0.997574	Indole-3-methyl acetate; Phensuximide; 3-Indolepropionic acid	HMDB29738; HMDB14970; HMDB02302	TRUE	xMSannotator
HILIC	371.315	28.08	-0.0500608	2.60893	-0.283809	0.00767341	0.796593	-0.238675	0.0106235	0.717705	Dioctyl hexanedioate; Diethylhexyl adipate	HMDB41619; HMDB40270	TRUE	xMSannotator
C18	312.299	285.479	-0.0576501	2.60767	-0.127351	0.0142737	0.99836	-0.412094	0.0160633	0.997574
C18	135.973	143.457	0.057626	2.60658	0.180913	0.0158555	0.99836	0.361964	0.0122149	0.997574
HILIC	522.736	66.7514	0.0499491	2.60311	0.162395	0.00912664	0.885284	0.431787	0.00772694	0.717705
C18	255.63	33.1746	-0.0574096	2.59679	-0.0910766	0.0160451	0.99836	-0.555593	0.00969314	0.997574
C18	592.566	32.3372	-0.0570961	2.58261	-0.0921283	0.0137735	0.99836	-0.586181	0.0137687	0.997574	Ceramide (d18:120:0)	HMDB04951	FALSE	xMSannotator
HILIC	278.219	37.1902	-0.0494269	2.57589	-0.124031	0.00996711	0.911526	-0.500921	0.00837379	0.717705
C18	396.971	57.2378	0.056412	2.55167	0.330214	0.0160771	0.99836	0.17326	0.0133204	0.997574
C18	168.999	279.233	-0.0561847	2.54139	-0.122723	0.0168837	0.99836	-0.396897	0.0152405	0.997574
C18	309.119	33.9509	-0.056086	2.53692	-0.078086	0.0165347	0.99836	-0.617175	0.0147717	0.997574	Desloratadine	HMDB15102	FALSE	xMSannotator
HILIC	153.074	272.558	0.0485893	2.53224	0.260499	0.0120539	0.911526	0.259724	0.00736689	0.717705
HILIC	558.46	36.6914	-0.0484587	2.52544	-0.116859	0.0123128	0.911526	-0.524051	0.00605984	0.717705
C18	260.023	28.879	0.0557374	2.52116	0.160109	0.0163238	0.99836	0.317793	0.0131878	0.997574
HILIC	105.954	24.3153	-0.048331	2.51878	-0.351822	0.0103687	0.911526	-0.166057	0.01366	0.727463
HILIC	1164.27	67.5567	-0.0481919	2.51153	-0.102944	0.0107706	0.911526	-0.579109	0.01101	0.717705
HILIC	490.007	36.8415	-0.0481199	2.50778	-0.114945	0.0104909	0.911526	-0.503234	0.009998	0.717705
HILIC	154.967	295.096	0.0480138	2.50225	0.253348	0.0174528	0.911526	0.269369	0.00990421	0.717705
HILIC	262.165	36.8266	0.0479029	2.49647	0.334346	0.0134701	0.911526	0.151134	0.0161164	0.841771
HILIC	285.206	28.2509	0.0477647	2.48927	0.248174	0.0125008	0.911526	0.217175	0.0100796	0.717705
C18	362.911	63.8915	0.0548575	2.48135	0.106124	0.01824	0.99836	0.50876	0.0184204	0.997574
HILIC	228.045	72.0005	-0.0475994	2.48065	-0.146964	0.0142474	0.911526	-0.332642	0.0179794	0.887856
C18	227.997	30.64	-0.0546505	2.47199	-0.0785345	0.0235925	0.99836	-0.562519	0.0180254	0.997574
C18	504.915	57.2537	0.0546188	2.47056	0.249922	0.021074	0.99836	0.223962	0.0188667	0.997574
HILIC	416.214	39.0693	-0.0472119	2.46046	-0.115661	0.0129284	0.911526	-0.482512	0.0116065	0.717705
C18	145.062	30.6206	-0.0543558	2.45866	-0.373848	0.0180165	0.99836	-0.128748	0.0227368	0.997574	L-Glutamine	HMDB00641	FALSE	In House Library
HILIC	1247.77	85.6719	0.0471257	2.45597	0.17414	0.0147365	0.911526	0.337563	0.0118913	0.717705
HILIC	362.798	85.2493	0.046884	2.44337	0.149827	0.0142461	0.911526	0.36939	0.0113445	0.717705
HILIC	101.06	288.378	-0.0468772	2.44302	-0.0673175	0.0156388	0.911526	-0.841785	0.010062	0.717705	Dihydro-3-methyl-2(3H)-furanone; Ethyl acrylate; Dihydro-5-methyl-2(3H)-furanone; 2-Pentenoic acid; Methyl methacrylate; Isopropenyl acetate; 24-Pentanedione; 4-Pentenoic acid; 23-Pentanedione; Dihydro-2-methyl-3(2H)-furanone; Angelic acid; Glutaral; 3-Methylbutyrolactone; 2-Ethylacrylic acid; Tiglic acid; Senecioic acid	HMDB35143; HMDB33978; HMDB33840; HMDB32459; HMDB32385; HMDB32351; HMDB31648; HMDB31602; HMDB31598; HMDB31178; HMDB29608; HMDB29599; HMDB02167; HMDB01862; HMDB01470; HMDB00509	TRUE	xMSannotator
HILIC	107.086	30.5895	-0.0468677	2.44252	-0.253391	0.0149211	0.911526	-0.236893	0.0126185	0.727463	p-Xylene; Ethylbenzene; o-Xylene; m-Xylene	HMDB59924; HMDB59905; HMDB59851; HMDB59810	TRUE	xMSannotator
HILIC	363.216	41.0918	-0.0468025	2.43913	-0.187713	0.0177712	0.911526	-0.270585	0.0112883	0.717705	Cortisol	HMDB00063	FALSE	In House Library
C18	304.871	34.3114	0.0538669	2.43655	0.140106	0.0204864	0.99836	0.356614	0.0248054	0.997574
C18	450.177	177.532	-0.0538485	2.43572	-0.101459	0.0232234	0.99836	-0.445316	0.0256599	0.997574	Doxazosin	HMDB14728	FALSE	xMSannotator
C18	223.057	34.8273	0.0538304	2.4349	0.0851453	0.0202118	0.99836	0.541972	0.0214769	0.997574
HILIC	202.119	68.4923	0.0466913	2.43333	0.114746	0.015052	0.911526	0.463848	0.0205453	0.903312
C18	194.127	85.0033	-0.0537881	2.43298	-0.11659	0.022271	0.99836	-0.391267	0.0246526	0.997574
C18	478.79	23.2946	0.0536473	2.42661	0.0994791	0.0244487	0.99836	0.444833	0.0249998	0.997574
C18	160.842	21.2266	-0.0535609	2.42271	-0.332421	0.0212708	0.99836	-0.154388	0.0194107	0.997574
HILIC	284.295	286.292	0.0463761	2.4169	0.098448	0.0160746	0.911526	0.58939	0.0134414	0.727463	Octadecanamide	HMDB34146	FALSE	xMSannotator
HILIC	560.475	37.7158	-0.0463195	2.41395	-0.089954	0.0149859	0.911526	-0.622372	0.00774521	0.717705
HILIC	303.218	38.3306	-0.0462971	2.41279	-0.096353	0.0157705	0.911526	-0.521281	0.0131033	0.727463	xi-8-Hydroxyhexadecanedioic acid; xi-7-Hydroxyhexadecanedioic acid; Emedastine	HMDB37831; HMDB37830; HMDB15216	TRUE	xMSannotator
C18	591.463	241.127	-0.0532984	2.41083	-0.0720735	0.0248178	0.99836	-0.681615	0.0111854	0.997574
HILIC	274.975	89.9469	-0.0462342	2.40951	-0.0962731	0.0143335	0.911526	-0.489457	0.0233007	0.903312	Ribose-1-arsenate	HMDB12285	FALSE	xMSannotator
C18	500.071	190.864	-0.0529304	2.39419	-0.141516	0.0268468	0.99836	-0.309903	0.0196945	0.997574
C18	648.947	44.4404	0.052861	2.39105	0.0878842	0.0236207	0.99836	0.532424	0.0232331	0.997574
C18	452.902	59.8527	0.0528201	2.3892	0.150638	0.0262942	0.99836	0.312097	0.0227593	0.997574
C18	100.031	33.6101	0.0528181	2.38911	0.0956563	0.0259124	0.99836	0.487936	0.0249153	0.997574
HILIC	167.68	97.8403	-0.0456954	2.38143	-0.476405	0.0187182	0.911526	-0.0946893	0.0284712	0.903312
HILIC	130.077	96.6017	-0.0456021	2.37656	-0.580534	0.0162988	0.911526	-0.0822883	0.0244534	0.903312
C18	480.933	50.4047	0.0525059	2.37498	0.118963	0.0280396	0.99836	0.35201	0.0320349	0.997574
C18	475.224	176.388	-0.0524313	2.37161	-0.107674	0.0241481	0.99836	-0.418836	0.0301735	0.997574
HILIC	279.232	35.5171	-0.0454991	2.3712	-0.25848	0.0193821	0.911526	-0.199273	0.0126824	0.727463	Gamma-Linolenic	HMDB03073	FALSE	In House Library
HILIC	270.191	34.6113	0.0454138	2.36675	0.105876	0.0175847	0.911526	0.484869	0.0184742	0.893911
C18	505.628	32.3972	-0.0522293	2.36247	-0.116771	0.0235483	0.99836	-0.362518	0.0260917	0.997574
C18	193.123	84.2593	-0.0518281	2.34433	-0.185487	0.0294674	0.99836	-0.225201	0.0270607	0.997574	(22-Diethoxyethyl)benzene; (S)-Neolyratyl acetate; 1-(2-Furanyl)-1-octanone; 8-Ocimenyl acetate; Menthadienyl acetate; Carvyl acetate; (R)-2-Acetoxy-p-mentha-18-diene; Perillyl acetate; (S)-p-Mentha-18-dien-10-yl acetate; (2S4R)-p-Mentha-1(7)5-dien-2-ol acetate; Ethyl (2E4Z7Z)-Decatrienoate; Ethyl (2E4E7Z)-Decatrienoate; ()-Myrtenyl acetate; Neocnidilide; Hexylresorcinol; (SZ)-Lyratol acetate; 4-…	HMDB41610; HMDB41497; HMDB40439; HMDB39685; HMDB38292; HMDB38046; HMDB37389; HMDB37231; HMDB37018; HMDB35801; HMDB35376; HMDB35375; HMDB35126; HMDB34450; HMDB32567; HMDB31840; HMDB14018	TRUE	xMSannotator
HILIC	596.496	36.7163	-0.0448565	2.33771	-0.0756516	0.0195209	0.911526	-0.686997	0.00998521	0.717705
HILIC	271.19	26.6676	0.0447381	2.33154	0.263189	0.0181229	0.911526	0.175065	0.0216515	0.903312	Ethylene brassylate	HMDB40459	FALSE	xMSannotator
C18	343.249	196.412	-0.0515254	2.33064	-0.111332	0.0268863	0.99836	-0.366073	0.0283373	0.997574
HILIC	299.138	40.8648	-0.0446605	2.3275	-0.0958111	0.0195723	0.911526	-0.559122	0.0096554	0.717705
C18	290.914	141.928	0.0514416	2.32684	0.258434	0.0239812	0.99836	0.188386	0.0278776	0.997574
C18	182.067	35.9473	0.0513337	2.32196	0.0986265	0.0270942	0.99836	0.43742	0.030374	0.997574	26-Diamino-4-hydroxy-5-N-methylformamidopyrimidine	HMDB11657	FALSE	xMSannotator
C18	573.452	258.415	-0.0513295	2.32177	-0.0763758	0.0303055	0.99836	-0.601792	0.0139231	0.997574	DG(15:00:018:4n3); DG(18:4(6Z9Z12Z15Z)15:00:0); DG(15:018:4(6Z9Z12Z15Z)0:0)	HMDB56004; HMDB07329; HMDB07077	TRUE	xMSannotator
HILIC	301.118	42.1426	-0.0444249	2.31522	-0.0663122	0.0201738	0.911526	-0.774707	0.0106396	0.717705
HILIC	185.96	75.8147	-0.0443955	2.31368	-0.0951076	0.0187359	0.911526	-0.493602	0.0271134	0.903312
C18	605.238	135.326	-0.0509975	2.30676	-0.0824194	0.0293457	0.99836	-0.530466	0.0181736	0.997574	Phaeophorbide b	HMDB31149	FALSE	xMSannotator
C18	353.073	36.8296	-0.0509585	2.30499	-0.0875445	0.0283395	0.99836	-0.47647	0.026203	0.997574
C18	415.216	36.104	-0.0509402	2.30417	-0.0548166	0.0263085	0.99836	-0.922103	0.0138766	0.997574	Diasarone 2; Armillyl everninate; Heterotropan; Citreoviridin D; Desonide	HMDB39145; HMDB35849; HMDB30749; HMDB30522; HMDB15389	TRUE	xMSannotator
C18	320.828	22.729	0.0509066	2.30265	0.141713	0.0305802	0.99836	0.297477	0.0313553	0.997574
HILIC	341.986	233.133	0.04405	2.29568	0.111865	0.0187915	0.911526	0.411143	0.0259132	0.903312
HILIC	332.005	269.182	0.0440497	2.29566	0.264381	0.0236068	0.911526	0.194453	0.0179243	0.887856
HILIC	310.31	31.116	-0.0438682	2.2862	-0.117404	0.0230963	0.911526	-0.379419	0.0228726	0.903312	N-Hexadecanoylpyrrolidine	HMDB32740	FALSE	xMSannotator
C18	357.301	277.919	-0.0504005	2.27975	-0.105858	0.0316294	0.99836	-0.367303	0.0375705	0.997574	Glycerol 1-octadecanoate; MG(0:018:00:0); MG(18:00:00:0)	HMDB31075; HMDB11535; HMDB11131	TRUE	xMSannotator
HILIC	575.466	36.7354	-0.0436878	2.2768	-0.0977121	0.0259356	0.911526	-0.484775	0.0116476	0.717705	DG(15:00:018:4n3); DG(18:4(6Z9Z12Z15Z)15:00:0); DG(15:018:4(6Z9Z12Z15Z)0:0)	HMDB56004; HMDB07329; HMDB07077	TRUE	xMSannotator
C18	687.364	277.976	0.0503141	2.27584	0.161806	0.0361044	0.99836	0.244235	0.0469828	0.997574
C18	594.482	257.937	-0.05029	2.27475	-0.0732868	0.0295203	0.99836	-0.622401	0.0207233	0.997574
HILIC	519.404	36.9251	-0.0434802	2.26598	-0.112967	0.021919	0.911526	-0.463734	0.0132572	0.727463	Ganoderiol C	HMDB37781	FALSE	xMSannotator
C18	291.099	54.7969	-0.0500678	2.2647	-0.160157	0.0337653	0.99836	-0.234422	0.0337803	0.997574	(2S4S)-Monatin; N-gamma-Glutamyl-S-propylcysteine	HMDB41309; HMDB39096	TRUE	xMSannotator
HILIC	226.951	81.3704	0.0431878	2.25074	0.445709	0.0258617	0.911526	0.11401	0.0199365	0.903312	25-Dichloro-4-oxohex-2-enedioate	HMDB60363	FALSE	xMSannotator
C18	264.98	56.8567	0.0497461	2.25015	0.150576	0.0354755	0.99836	0.299361	0.0379443	0.997574
HILIC	266.038	59.2268	-0.043166	2.24961	-0.0945684	0.0251551	0.911526	-0.466948	0.0204608	0.903312
HILIC	294.206	31.2535	0.0431554	2.24905	0.0951926	0.0256527	0.911526	0.477945	0.017571	0.887856	Nordihydrocapsaicin; Nonivamide	HMDB36328; HMDB29846	TRUE	xMSannotator
HILIC	288.289	37.9909	-0.043145	2.24851	-0.0708032	0.0229993	0.911526	-0.634946	0.0302421	0.903312
HILIC	146.6	96.6338	-0.0431062	2.24649	-0.318892	0.0254508	0.911526	-0.133671	0.030316	0.903312
HILIC	548.827	78.2272	-0.043067	2.24445	-0.290201	0.0272525	0.911526	-0.14567	0.0255647	0.903312
HILIC	221.077	124.674	0.0429967	2.24078	0.085365	0.024066	0.911526	0.536771	0.0277466	0.903312	Brassitin; Serinyl-Aspartate; Aspartyl-Serine; Dehydroxyzyleuton; L-beta-aspartyl-L-serine	HMDB40977; HMDB29035; HMDB28762; HMDB13970; HMDB11168	TRUE	xMSannotator
HILIC	405.802	37.0332	-0.0429869	2.24028	-0.0761766	0.0248088	0.911526	-0.589966	0.0194301	0.903312
HILIC	186.132	44.0342	0.0429388	2.23777	0.134875	0.024592	0.911526	0.318925	0.0319105	0.903312	9-(Methylthio)nonanenitrile; cis and trans-5-Ethyl-4-methyl-2-(2-methylpropyl)-thiazoline; cis- and trans-5-Ethyl-4-methyl-2-(2-butyl)-thiazoline	HMDB38437; HMDB32202; HMDB32201	TRUE	xMSannotator
C18	422.912	61.1101	0.0494217	2.23548	0.236812	0.0358981	0.99836	0.190322	0.035565	0.997574
HILIC	284.266	283.583	0.0428504	2.23316	0.209004	0.0208527	0.911526	0.270105	0.0212922	0.903312
C18	445.332	221.056	-0.0493596	2.23267	-0.0879432	0.035768	0.99836	-0.452105	0.0232534	0.997574	3-Dehydroteasterone; Secasterone; 359-Trihydroxyergost-7-en-6-one; (3beta5alpha6alpha9alpha22E24R)-Ergosta-722-diene-3569-tetrol; (3beta5alpha6beta7alpha22E24R)-Ergosta-822-diene-3567-tetrol; 13-Carboxy-gamma-tocopherol	HMDB41527; HMDB40999; HMDB32875; HMDB32123; HMDB32107; HMDB12557	TRUE	xMSannotator
HILIC	177.962	87.8707	-0.0425959	2.2199	-0.276681	0.0254361	0.911526	-0.148475	0.0475697	0.903312
C18	128.035	30.6303	-0.0489883	2.21587	-0.381953	0.0351582	0.99836	-0.108442	0.0315082	0.997574	Pyrrolidonecarboxylic; Pyroglutamic	HMDB00805; HMDB00267	TRUE	In House Library
HILIC	659.543	35.5756	-0.0424492	2.21225	-0.109127	0.0233743	0.911526	-0.388112	0.028865	0.903312
HILIC	114.128	41.2319	-0.0422486	2.2018	-0.077408	0.0329627	0.925271	-0.567326	0.0187603	0.893911
C18	264.971	61.0258	0.0485578	2.1964	0.146935	0.0395215	0.99836	0.287121	0.0305508	0.997574
HILIC	346.258	34.8692	0.0421378	2.19602	0.116356	0.0255265	0.911526	0.37562	0.0289263	0.903312
HILIC	147.555	96.5626	-0.0420996	2.19403	-0.416343	0.0268284	0.911526	-0.0976418	0.0350257	0.903312
HILIC	188.128	59.6152	0.0420042	2.18906	0.238553	0.0282675	0.924995	0.160858	0.0636959	0.903312	Polyethylene glycol; N-Heptanoylglycine	HMDB37790; HMDB13010	TRUE	xMSannotator
HILIC	187.03	100.638	-0.0418888	2.18305	-0.169695	0.0296306	0.925271	-0.229575	0.0327531	0.903312
C18	89.9696	28.8244	-0.0482029	2.18035	-0.0936214	0.0337874	0.99836	-0.4295	0.0356443	0.997574
C18	246.992	27.6536	0.0481968	2.18007	0.0552679	0.0398468	0.99836	0.638612	0.0529795	0.997574	Vanillic acid 4-sulfate	HMDB41788	FALSE	xMSannotator
HILIC	161.096	168.743	-0.0417841	2.17759	-0.187681	0.0275203	0.911526	-0.217224	0.0275602	0.903312	3-Phenyl-4-pentenal; 2-Phenyl-4-pentenal; 3-Methyl-4-phenyl-3-buten-2-one	HMDB38790; HMDB35207; HMDB31567	TRUE	xMSannotator
HILIC	379.903	112.702	-0.0416803	2.17218	-0.0779502	0.0274911	0.911526	-0.564474	0.0232963	0.903312
HILIC	277.06	75.0002	-0.0416567	2.17095	-0.203344	0.0248376	0.911526	-0.205686	0.0324142	0.903312
C18	122.976	168.105	0.047815	2.1628	0.217023	0.0467771	0.99836	0.168147	0.0466218	0.997574
HILIC	292.978	118.802	-0.0414338	2.15933	-0.130651	0.0274427	0.911526	-0.327451	0.0272691	0.903312
HILIC	149.081	97.2988	-0.0412969	2.1522	-0.476634	0.0266285	0.911526	-0.0860186	0.0420503	0.903312	(2-Methoxyethoxy)propanoic acid; (R)-mevalonate; Glycerol 1-propanoate; (R) 23-Dihydroxy-3-methylvalerate; Mevalonic acid	HMDB59705; HMDB59629; HMDB31639; HMDB12140; HMDB00227	TRUE	xMSannotator
C18	94.9308	31.615	-0.0475752	2.15196	-0.0710902	0.0432978	0.99836	-0.515501	0.0373781	0.997574
HILIC	184.037	139.25	-0.0412197	2.14818	-0.0881853	0.0300671	0.925271	-0.443933	0.0347106	0.903312
HILIC	124.897	75.7992	0.041215	2.14793	0.0945325	0.0349225	0.925271	0.402302	0.0357693	0.903312
HILIC	125.107	29.4009	0.0411849	2.14636	0.304912	0.0301193	0.925271	0.136742	0.0295901	0.903312
C18	189.003	34.3209	-0.0473746	2.14288	-0.106818	0.0466627	0.99836	-0.319191	0.0373497	0.997574	Oxalosuccinic acid	HMDB03974	FALSE	xMSannotator
HILIC	161.137	54.9998	0.0410944	2.14164	0.212039	0.0302336	0.925271	0.203462	0.031441	0.903312
C18	496.807	33.7233	-0.0473385	2.14125	-0.109563	0.0401988	0.99836	-0.307421	0.0525998	0.997574
C18	567.387	200.901	-0.0472512	2.1373	-0.0833934	0.0364765	0.99836	-0.409972	0.058299	0.997574
C18	204.995	32.9583	-0.0471192	2.13133	-0.152596	0.0392525	0.99836	-0.282901	0.0243113	0.997574
C18	423.275	218.074	-0.0469409	2.12326	-0.0851416	0.0431705	0.99836	-0.417618	0.0362744	0.997574	3a7b21-Trihydroxy-5b-cholanoic acid; 1b3a7b-Trihydroxy-5b-cholanoic acid; 3a4b7a12a-Tetrahydroxy-5b-cholanoic acid; 13712-Tetrahydroxycholan-24-oic acid; 3a6b7a12a-Tetrahydroxy-5b-cholanoic acid; 3a6b7b12b-Tetrahydroxy-5b-cholanoic acid; 3a6b7b12a-Tetrahydroxy-5b-cholanoic acid; 3a7a12a19-Tetrahydroxy-5b-cholanoic acid; 2b3a7a12a-Tetrahydroxy-5b-cholanoic acid; 3b4b7a12a-Tetrahydroxy-5b-cholanoic…	HMDB13192; HMDB13158; HMDB00437; HMDB00433; HMDB00399; HMDB00377; HMDB00367; HMDB00340; HMDB00316; HMDB00311; HMDB00307	TRUE	xMSannotator
C18	443.301	165.936	0.0467178	2.11318	0.121883	0.0474701	0.99836	0.268172	0.0533815	0.997574	2-Stearyl citrate; Stearyl citrate	HMDB39225; HMDB32521	TRUE	xMSannotator
C18	238.891	21.8466	0.0467001	2.11237	0.118535	0.047868	0.99836	0.318184	0.0398015	0.997574
HILIC	125.06	24.1917	-0.0404929	2.1103	-0.34177	0.0343613	0.925271	-0.112103	0.0377111	0.903312	3-Hydroxybenzyl alcohol; 2-Hydroxybenzyl alcohol; 1-(2-Furanyl)-1-propanone; 46-Heptadiyne-13-diol; 2-Acetyl-5-methylfuran; 2-Acetyl-3-methylfuran; 1-(2-Furanyl)-2-propanone; Mequinol; 4-Hydroxybenzyl alcohol; Guaiacol; 4-Methylcatechol	HMDB59712; HMDB59709; HMDB40280; HMDB38963; HMDB35226; HMDB34877; HMDB32917; HMDB29696; HMDB11724; HMDB01398; HMDB00873	TRUE	xMSannotator
C18	404.934	37.3327	0.0465949	2.10762	0.145778	0.0502069	0.99836	0.26749	0.0469094	0.997574
C18	186.929	23.6406	0.0465761	2.10677	0.146289	0.0408224	0.99836	0.264498	0.0497402	0.997574
HILIC	238.045	121.686	-0.0404126	2.10612	-0.0989395	0.0343573	0.925271	-0.393244	0.0428257	0.903312
C18	530.429	277.955	-0.0464708	2.102	-0.0805589	0.0487322	0.99836	-0.450932	0.0338589	0.997574
HILIC	414.336	41.0259	-0.0400449	2.08695	-0.0535885	0.0365818	0.925271	-0.757789	0.0294566	0.903312	Solasodine; 5alpha-Tomatidan-3-one	HMDB35282; HMDB31913	TRUE	xMSannotator
HILIC	344.776	65.9315	0.0400213	2.08572	0.26023	0.0442012	0.925271	0.188155	0.0344259	0.903312
HILIC	247.029	230.598	-0.0400011	2.08467	-0.122867	0.0380227	0.925271	-0.283433	0.0450798	0.903312	Busulfan	HMDB15143	FALSE	xMSannotator
C18	222.03	34.4819	0.0460236	2.08177	0.212007	0.0520847	0.99836	0.165105	0.0663402	0.997574
HILIC	149.077	96.6659	-0.0399094	2.07989	-0.25362	0.0391502	0.925271	-0.133423	0.0517847	0.903312
HILIC	217.129	86.6404	0.0398491	2.07675	0.125243	0.037945	0.925271	0.373839	0.0270912	0.903312	N-a-Acetyl-L-arginine	HMDB04620	FALSE	xMSannotator
HILIC	250.044	128.23	-0.0398092	2.07466	-0.105304	0.0350537	0.925271	-0.35407	0.0415568	0.903312
HILIC	282.251	31.3298	-0.0397866	2.07349	-0.247846	0.0364199	0.925271	-0.154253	0.0381885	0.903312
HILIC	339.237	42.1156	-0.039765	2.07236	-0.0869325	0.0332864	0.925271	-0.460128	0.0301511	0.903312
HILIC	496.543	49.3535	-0.0396472	2.06622	-0.290997	0.0372991	0.925271	-0.127081	0.0488409	0.903312
C18	169.054	128.131	-0.0455697	2.06124	-0.150326	0.0525345	0.99836	-0.209204	0.0532024	0.997574
HILIC	272.128	39.3237	-0.0394782	2.05742	-0.0440812	0.0370342	0.925271	-0.889669	0.0306772	0.903312	Normorphine; (R)-Higenamine; ()-Tembamide; (EE)-Trichostachine; Norhydromorphone	HMDB41959; HMDB33103; HMDB30639; HMDB29374; HMDB14004	TRUE	xMSannotator
HILIC	137.096	130.706	0.0394261	2.0547	0.123611	0.0407009	0.925271	0.307304	0.0474577	0.903312	6-Ethyl-o-cresol; 2-(1-Pentenyl)furan; 2-Ethyl-4-methylphenol; 2-Ethyl-5-methylphenol; 3-Ethyl-4-methylphenol; 3-Ethyl-5-methylphenol; 4-Ethyl-2-methylphenol; ()-1-(4-Methylphenyl)ethanol; 3-Phenyl-1-propanol; 4-Propylphenol; 2-Propylphenol; (2-Methoxyethyl)benzene; 246-Trimethylphenol; Nona-246-trienal; 1-Methoxy-24-dimethylbenzene; 2-Isopropylphenol; 2-Phenyl-1-propanol; 1-Phenyl-1-propanol; p-…	HMDB59896; HMDB39782; HMDB38988; HMDB38987; HMDB38986; HMDB38985; HMDB38984; HMDB34378; HMDB33962; HMDB32625; HMDB32624; HMDB32621; HMDB32544; HMDB32441; HMDB32149; HMDB32029; HMDB31628; HMDB31627; HMDB31446; HMDB31312; HMDB29667	TRUE	xMSannotator
HILIC	480.345	47.0001	-0.0393811	2.05236	-0.330069	0.0348076	0.925271	-0.116841	0.0428788	0.903312	LysoPC(P-16:0)	HMDB10407	FALSE	xMSannotator
HILIC	329.268	25.7201	-0.0393686	2.0517	-0.111558	0.0363194	0.925271	-0.338907	0.0431147	0.903312	Avocadene 4-acetate; Avocadene 2-acetate; Avocadene 1-acetate; MG(16:1(9Z)0:00:0); MG(0:016:1(9Z)0:0)	HMDB31045; HMDB31044; HMDB31043; HMDB11565; HMDB11534	TRUE	xMSannotator
C18	263.628	30.3906	0.0452433	2.04648	0.12645	0.0537975	0.99836	0.235626	0.0801821	0.997574
C18	244.906	136.306	0.0452409	2.04637	0.0969052	0.0586603	0.99836	0.329442	0.0486144	0.997574
HILIC	217.159	27.8995	-0.0392495	2.0455	-0.314126	0.0385211	0.925271	-0.115417	0.0411113	0.903312	110-Oxidocalamenene; Isogermafurene; Furanodiene; 12-Dehydro-alpha-cyperone; 13511-Bisabolatetraen-10-one; 5beta-137(11)-Eudesmatrien-8-one; (R)-ar-Turmerone; 2-Hexyl-3-phenyl-2-propenal	HMDB59863; HMDB38147; HMDB36769; HMDB36589; HMDB36108; HMDB35965; HMDB35612; HMDB31736	TRUE	xMSannotator
HILIC	1114.35	67.3317	-0.039213	2.0436	-0.0874862	0.0393628	0.925271	-0.421981	0.0460869	0.903312
HILIC	558.856	82.7051	-0.0391559	2.04062	-0.33646	0.0396751	0.925271	-0.108305	0.0421306	0.903312
HILIC	195.026	231.854	0.0391427	2.03993	0.0935681	0.0342779	0.925271	0.405122	0.0481275	0.903312
HILIC	388.342	28.9667	-0.0391148	2.03848	-0.181653	0.0361716	0.925271	-0.233399	0.0435715	0.903312
HILIC	428.285	40.1426	-0.0390244	2.03376	-0.0788588	0.0383068	0.925271	-0.503266	0.0322017	0.903312
HILIC	130.05	94.7456	-0.0390213	2.03361	-0.523762	0.0353079	0.925271	-0.070355	0.0571071	0.903312	dimethadione; 5-Oxoprolinate; 1-Pyrroline-4-hydroxy-2-carboxylate; N-Acryloylglycine; Pyrroline hydroxycarboxylic acid; Pyrrolidonecarboxylic acid; Pyroglutamic acid	HMDB61093; HMDB60262; HMDB02234; HMDB01843; HMDB01369; HMDB00805; HMDB00267	TRUE	xMSannotator
C18	282.937	37.2903	-0.0449505	2.03324	-0.042079	0.0513346	0.99836	-0.775057	0.0539507	0.997574
HILIC	223.096	34.8328	-0.0389426	2.0295	-0.155008	0.0413526	0.925271	-0.24467	0.0389341	0.903312	23-Dihydro-3-hydroxy-6-methoxy-22-dimethyl-4H-1-benzopyran-4-one; (Z)-3-(245-Trimethoxyphenyl)-2-propenal; Vanillin isobutyrate; Piperonyl isobutyrate; 5-(34-Methylenedioxyphenyl)pentanoic acid; Apiole; Dihydrodeoxy-8-epiaustdiol; Dillapiol; Isodillapiole; 5-(3-Methoxy-4-hydroxyphenyl)-gamma-valerolactone; Monobutylphthalate; Monoisobutyl phthalic acid	HMDB41379; HMDB38563; HMDB37681; HMDB37130; HMDB34056; HMDB33776; HMDB31668; HMDB30725; HMDB29470; HMDB29226; HMDB13247; HMDB02056	TRUE	xMSannotator
HILIC	131.053	97.3307	-0.038925	2.02859	-0.496348	0.0357163	0.925271	-0.0743639	0.0556769	0.903312	2-Ethyldihydro-3(2H)-thiophenone; S-2-Propenyl propanethioate; 2-(Methylthio)methyl-2-butenal	HMDB40238; HMDB37493; HMDB31370	TRUE	xMSannotator
C18	539.353	275.644	0.0447234	2.02296	0.146445	0.0587585	0.99836	0.218066	0.0663701	0.997574
C18	212.877	28.6256	-0.0447216	2.02288	-0.0741711	0.0577379	0.99836	-0.410561	0.0550566	0.997574
HILIC	491.293	53.0418	-0.0388147	2.02284	-0.0853044	0.0427058	0.925271	-0.404415	0.0554392	0.903312
HILIC	261.043	87.5441	-0.0387686	2.02044	-0.148966	0.0455957	0.925271	-0.21656	0.0617524	0.903312
C18	340.916	34.4231	-0.0446609	2.02014	-0.053826	0.0550736	0.99836	-0.591987	0.0470267	0.997574
C18	775.614	280.127	0.0446462	2.01947	0.148351	0.049111	0.99836	0.236693	0.0550974	0.997574
C18	376.226	145.796	0.0446157	2.01809	0.2223	0.0571019	0.99836	0.170862	0.0441259	0.997574
HILIC	110.05	118	-0.0387053	2.01713	-0.118331	0.0469075	0.925271	-0.284819	0.0539435	0.903312
C18	175.072	29.4429	0.0445873	2.0168	0.0768973	0.0589146	0.99836	0.403891	0.0617978	0.997574	Threoninyl-Glycine; Serinyl-Alanine; Glycyl-Threonine; Alanyl-Serine	HMDB29061; HMDB29032; HMDB28851; HMDB28696	TRUE	xMSannotator
C18	598.307	162.322	0.0445461	2.01494	0.232138	0.0549978	0.99836	0.15114	0.0444676	0.997574
HILIC	315.133	42.3361	-0.0386608	2.01482	-0.0596881	0.0444196	0.925271	-0.61923	0.0283359	0.903312
HILIC	136.043	74.278	-0.0386321	2.01332	-0.115981	0.0394342	0.925271	-0.328776	0.0359922	0.903312	Homocysteine	HMDB00742	FALSE	In House Library
HILIC	781.481	69.8309	-0.0385776	2.01048	-0.080368	0.0484171	0.925271	-0.426948	0.0416251	0.903312	Saponin G; Azukisaponin I; Goyaglycoside e; Goyaglycoside f; Calenduloside A; Acutoside A	HMDB40469; HMDB38612; HMDB37219; HMDB37124; HMDB33170; HMDB31021	TRUE	xMSannotator
C18	569.27	184.883	-0.0444095	2.00876	-0.108598	0.06313	0.99836	-0.280813	0.0518009	0.997574	Dipiperamide E; Dipiperamide A; Pipercyclobutanamide A	HMDB40522; HMDB39456; HMDB36360	TRUE	xMSannotator
HILIC	182.962	282.018	0.0385077	2.00684	0.127811	0.0491909	0.925271	0.307103	0.0478186	0.903312
C18	332.958	52.6263	0.0443585	2.00645	0.132636	0.0618694	0.99836	0.245008	0.0556316	0.997574
HILIC	158.986	271.213	-0.0384991	2.00639	-0.258379	0.0469675	0.925271	-0.128842	0.0471362	0.903312
C18	190.035	29.8845	0.0443178	2.00462	0.0721495	0.0658053	0.99836	0.420233	0.0532912	0.997574	gamma-Carboxyglutamic acid; Isosorbide Mononitrate	HMDB41900; HMDB15155	TRUE	xMSannotator
HILIC	148.08	94.7974	-0.0384362	2.00311	-0.475415	0.0386918	0.925271	-0.0741563	0.0615111	0.903312	2-Ethyldihydro-3(2H)-thiophenone; S-2-Propenyl propanethioate; 2-(Methylthio)methyl-2-butenal	HMDB40238; HMDB37493; HMDB31370	TRUE	xMSannotator
C18	311.295	284.877	-0.0442591	2.00196	-0.153092	0.0631351	0.99836	-0.199123	0.0561093	0.997574	Arachidic	HMDB02212	FALSE	In House Library
C18	316.984	59.4181	0.044256	2.00182	0.359291	0.0726688	0.99836	0.0842094	0.0671768	0.997574
C18	322.955	63.4598	0.0440955	1.99456	0.082438	0.0641418	0.99836	0.370915	0.0671622	0.997574
HILIC	248.87	64.2155	0.0382618	1.99402	0.283064	0.0487289	0.925271	0.152758	0.0474433	0.903312
HILIC	341.899	84.4077	-0.0382497	1.99339	-0.077448	0.0459561	0.925271	-0.441983	0.0544226	0.903312
C18	431.184	174.182	0.0440266	1.99145	0.193753	0.0555836	0.99836	0.173315	0.056212	0.997574
HILIC	283.282	27.8084	0.0381909	1.99033	0.149952	0.0477525	0.925271	0.228844	0.0454113	0.903312
C18	378.956	34.2576	-0.0439741	1.98907	-0.075311	0.0556136	0.99836	-0.40091	0.0644298	0.997574
HILIC	402.083	87.8437	-0.0381546	1.98844	-0.0662187	0.046943	0.925271	-0.492157	0.0589846	0.903312
HILIC	616.814	80.1963	-0.0380838	1.98475	-0.083789	0.0444909	0.925271	-0.369925	0.0603178	0.903312
HILIC	684.802	77.1466	-0.0380773	1.98441	-0.088141	0.0454542	0.925271	-0.338757	0.0710324	0.903312
C18	304.138	219.078	-0.0438499	1.98345	-0.0883302	0.0604013	0.99836	-0.351455	0.050518	0.997574
C18	121.03	230.017	-0.0438042	1.98138	-0.056531	0.0578681	0.99836	-0.551991	0.0468446	0.997574	2-Hydroxybenzaldehyde; 3-(2-Furanyl)-2-propenal; 4-Hydroxybenzaldehyde; Benzoic acid	HMDB34170; HMDB32918; HMDB11718; HMDB01870	TRUE	xMSannotator
C18	304.334	219.209	-0.0437927	1.98086	-0.164822	0.0592942	0.99836	-0.18059	0.0611276	0.997574
C18	375.015	54.1054	0.0437253	1.97781	0.132543	0.0573593	0.99836	0.259923	0.0586523	0.997574
C18	591.991	54.9393	0.0436163	1.97288	0.250959	0.0736668	0.99836	0.135151	0.0803781	0.997574
HILIC	608.524	36.3979	-0.0378351	1.97178	-0.0864303	0.0431982	0.925271	-0.374722	0.0573892	0.903312
C18	589.571	32.396	-0.0435159	1.96834	-0.0742646	0.0596757	0.99836	-0.381683	0.0749423	0.997574
C18	402.037	37.1655	0.0435081	1.96799	0.183878	0.0560927	0.99836	0.193164	0.0698084	0.997574
HILIC	185.023	20.7128	-0.037738	1.96673	-0.42893	0.0496803	0.925271	-0.0760554	0.0645151	0.903312
HILIC	129.055	25.3973	-0.0376859	1.96401	-0.294684	0.0491723	0.925271	-0.111876	0.0509273	0.903312	27-Oxepanedione; ()-Furaneol; xi-5-Acetyltetrahydro-2(3H)-furanone; 56-Dihydro-4-methoxy-2H-pyran-2-one; L-erythro-5-(1-Hydroxyethyl)-2(5H)-furanone; 2-Ethyl-34-dihydroxyfuran; 3-Hydroxy-45-dimethyl-2(5H)-furanone; Osmundalactone	HMDB40732; HMDB40594; HMDB38072; HMDB33517; HMDB33285; HMDB31847; HMDB31306; HMDB31303	TRUE	xMSannotator
HILIC	599.464	35.8889	-0.0376593	1.96263	-0.0946877	0.0435216	0.925271	-0.422053	0.035434	0.903312
C18	416.292	210.164	0.0433082	1.95895	0.108372	0.0632016	0.99836	0.257376	0.0817917	0.997574
HILIC	169.059	96.539	-0.0375639	1.95765	-0.518001	0.0429815	0.925271	-0.0666947	0.0703557	0.903312
HILIC	1022.74	83.4657	-0.0375006	1.95436	-0.0696233	0.0510495	0.925271	-0.483889	0.0502781	0.903312
C18	223.082	38.9762	-0.0431891	1.95356	-0.145974	0.0639839	0.99836	-0.213013	0.0522685	0.997574	Temurin	HMDB04328	FALSE	xMSannotator
HILIC	203.139	84.6349	0.037462	1.95234	0.106889	0.0466892	0.925271	0.309068	0.0552592	0.903312	Leucyl-Alanine; Isoleucyl-Alanine; Alanyl-Leucine; Alanyl-Isoleucine	HMDB28922; HMDB28900; HMDB28691; HMDB28690	TRUE	xMSannotator
HILIC	101.071	96.5284	-0.0374563	1.95205	-0.435847	0.045103	0.925271	-0.0755736	0.0707226	0.903312	Gyromitrin; N-Nitroso-pyrrolidine	HMDB33952; HMDB31642	TRUE	xMSannotator
HILIC	256.235	277.738	0.0374363	1.951	0.153987	0.0451992	0.925271	0.280231	0.0400849	0.903312
HILIC	158.077	117.551	-0.0373491	1.94646	-0.442645	0.0567656	0.925271	-0.0702456	0.0683362	0.903312
HILIC	292.852	64.974	0.0373188	1.94488	0.334014	0.0545642	0.925271	0.106205	0.0441274	0.903312
C18	238.932	50.0159	0.042931	1.94189	0.222522	0.0675559	0.99836	0.130556	0.0797121	0.997574
C18	325.217	207.48	0.0429165	1.94123	0.0797875	0.0705965	0.99836	0.369929	0.0602436	0.997574	3b-Hydroxydesogestrel; 3a-Hydroxydesogestrel; 2-Hydroxydesogestrel; 15beta-Hydroxydesogestrel	HMDB60756; HMDB60755; HMDB60719; HMDB60707	TRUE	xMSannotator
HILIC	332.243	43.8624	-0.0371844	1.93788	-0.125394	0.0547423	0.925271	-0.267875	0.037892	0.903312
HILIC	299.258	287.816	0.0371303	1.93506	0.0718838	0.0458519	0.925271	0.531805	0.0486722	0.903312	Ricinoleic acid; 5-Oxooctadecanoic acid; 5-Hexyltetrahydro-2-furanoctanoic acid; 11-Oxooctadecanoic acid; 10-Oxooctadecanoic acid; 9-Oxooctadecanoic acid; 3-Oxooctadecanoic acid	HMDB34297; HMDB34074; HMDB31127; HMDB30981; HMDB30980; HMDB30979; HMDB10736	TRUE	xMSannotator
HILIC	280.235	34.0218	-0.0371088	1.93393	-0.16738	0.0578518	0.925271	-0.206935	0.0383592	0.903312
HILIC	309.078	100.764	0.0370631	1.93155	0.0684032	0.055808	0.925271	0.480903	0.0529215	0.903312	Pinazepam	HMDB41988	FALSE	xMSannotator
HILIC	184.17	27.2124	-0.0370314	1.9299	-0.146583	0.0511158	0.925271	-0.235299	0.0512432	0.903312
C18	315.989	34.8059	0.0426514	1.92924	0.0627124	0.0710879	0.99836	0.462818	0.0721555	0.997574
HILIC	415.211	38.0175	-0.0370101	1.92879	-0.111543	0.0480481	0.925271	-0.310377	0.0536993	0.903312	Clausarinol; Armillarin; 4-O-Methylmelleolide; Armillaripin; Eplerenone	HMDB41407; HMDB39380; HMDB37039; HMDB30404; HMDB14838	TRUE	xMSannotator
HILIC	266.879	149.511	0.0370019	1.92836	0.0517491	0.0494279	0.925271	0.632227	0.0629386	0.903312
C18	466.309	254.599	0.042631	1.92832	0.158262	0.0735955	0.99836	0.193929	0.0643429	0.997574	Tiropramide	HMDB42042	FALSE	xMSannotator
C18	104.035	30.1006	-0.0426205	1.92784	-0.348655	0.0652778	0.99836	-0.0799176	0.0962001	0.997574	L-Serine	HMDB00187	FALSE	In House Library
C18	429.286	192.578	0.0425681	1.92547	0.106097	0.0734018	0.99836	0.263807	0.0708146	0.997574
HILIC	238.107	39.3033	0.0369147	1.92382	0.0696598	0.0511168	0.925271	0.441876	0.0668591	0.903312	3-Hydroxy-carbofuran; Salsoline-1-carboxylate	HMDB32775; HMDB13067	TRUE	xMSannotator
HILIC	615.821	70.2985	-0.0368885	1.92245	-0.0826184	0.0488402	0.925271	-0.397965	0.0563994	0.903312
HILIC	150.977	54.4455	-0.0368705	1.92152	-0.110396	0.0514535	0.925271	-0.315703	0.0429924	0.903312
HILIC	410.803	39.2247	-0.0368609	1.92101	-0.0646966	0.0576188	0.925271	-0.500691	0.0439502	0.903312
C18	203.021	32.4712	-0.0424449	1.9199	-0.150751	0.0729999	0.99836	-0.175673	0.0801638	0.997574	Daucic acid	HMDB31665	FALSE	xMSannotator
C18	434.302	209.012	0.0424446	1.91988	0.0866443	0.0770923	0.99836	0.305753	0.091645	0.997574
HILIC	118.43	76.046	-0.0367949	1.91757	-0.067552	0.0624273	0.925271	-0.489	0.0347884	0.903312
C18	357.265	189.843	-0.0423615	1.91613	-0.115268	0.0690244	0.99836	-0.260975	0.067798	0.997574	1314-Dihydro PGF-1a	HMDB05076	FALSE	xMSannotator
C18	225.024	53.1096	-0.042333	1.91484	-0.105648	0.0659134	0.99836	-0.292239	0.05476	0.997574
C18	161.842	24.573	-0.0423211	1.9143	-0.107578	0.0673474	0.99836	-0.277933	0.0674022	0.997574
HILIC	164.493	116.843	-0.0367149	1.91341	-0.0729901	0.0523209	0.925271	-0.415109	0.0663828	0.903312
C18	128.062	27.8683	-0.0422927	1.91301	-0.0762014	0.064363	0.99836	-0.370659	0.065896	0.997574
C18	253.093	34.817	-0.0422784	1.91237	-0.0676847	0.0699893	0.99836	-0.420776	0.0576815	0.997574	(2R)-1-O-beta-D-Galactopyranosylglycerol; Dyphylline; Galactosylglycerol	HMDB38664; HMDB14789; HMDB06790	TRUE	xMSannotator
C18	407.257	200.908	0.0422266	1.91003	0.169118	0.0656161	0.99836	0.188514	0.0685106	0.997574	Apo-10-violaxanthal	HMDB39018	FALSE	xMSannotator
C18	239.06	224.054	-0.0422253	1.90997	-0.107124	0.0697824	0.99836	-0.275861	0.0595777	0.997574	Propyl 1-(propylsulfinyl)propyl disulfide	HMDB33071	FALSE	xMSannotator
HILIC	199.144	33.1396	0.0365708	1.9059	0.10092	0.0556494	0.925271	0.305206	0.053282	0.903312
C18	302.969	59.587	0.0421061	1.90457	0.259102	0.0699439	0.99836	0.113969	0.0770619	0.997574
HILIC	538.483	36.9029	0.0364992	1.90216	0.081233	0.0567868	0.925271	0.365531	0.0980807	0.930693
HILIC	167.982	294.309	-0.036493	1.90184	-0.133125	0.0517857	0.925271	-0.236636	0.0538547	0.903312
HILIC	313.154	42.8941	-0.0364707	1.90068	-0.131879	0.0636098	0.925271	-0.237943	0.0490562	0.903312	Chloropanaxydiol; Phenylalanylphenylalanine	HMDB32676; HMDB13302	TRUE	xMSannotator
HILIC	613.522	36.6034	-0.0364572	1.89998	-0.0601082	0.0532318	0.925271	-0.573753	0.0399388	0.903312
C18	464.959	57.5559	0.0419699	1.89842	0.181	0.0765185	0.99836	0.173284	0.0794921	0.997574
C18	188.01	34.6518	-0.0419265	1.89645	-0.0992211	0.0792448	0.99836	-0.27463	0.062846	0.997574
HILIC	238.092	127.057	0.0363815	1.89603	0.16121	0.053288	0.925271	0.210453	0.057194	0.903312	8-(Aminomethyl)sulfanyl-6-sulfanyloctanoic acid	HMDB13639	FALSE	xMSannotator
HILIC	593.497	36.4338	-0.0363814	1.89603	-0.071505	0.0562442	0.925271	-0.502105	0.0347575	0.903312
C18	239.015	34.3534	0.0418554	1.89323	0.160464	0.0683781	0.99836	0.187828	0.0784515	0.997574	L-Cystine	HMDB00192	FALSE	In House Library
HILIC	417.217	38.4961	-0.0363098	1.89229	-0.0589433	0.0568305	0.925271	-0.559899	0.0448363	0.903312
HILIC	160.133	55.3576	0.036201	1.88662	0.24536	0.0516876	0.925271	0.129183	0.0611072	0.903312	Pregabalin; DL-2-Aminooctanoic acid	HMDB14375; HMDB00991	TRUE	xMSannotator
HILIC	236.98	102.733	-0.0362008	1.88662	-0.0842867	0.0520689	0.925271	-0.375206	0.0531138	0.903312
HILIC	147.076	98.7796	-0.0362002	1.88658	-0.421844	0.0511659	0.925271	-0.0738922	0.0784786	0.903312	L-Glutamine	HMDB00641	FALSE	In House Library
C18	319.241	29.9181	-0.0416173	1.88246	-0.151861	0.0788172	0.99836	-0.180209	0.0762675	0.997574
HILIC	583.298	54.9182	-0.0361147	1.88213	-0.095852	0.0551854	0.925271	-0.315999	0.0549349	0.903312
HILIC	165.991	262.634	-0.0361142	1.8821	-0.206213	0.0628709	0.925271	-0.138849	0.0651272	0.903312
HILIC	608.949	36.5368	-0.035988	1.87552	-0.0741316	0.0546213	0.925271	-0.422647	0.0622371	0.903312
C18	358.912	49.0396	-0.0413974	1.87252	-0.0882102	0.0729067	0.99836	-0.317075	0.072151	0.997574
HILIC	433.241	38.2003	-0.0358488	1.86827	-0.0954379	0.0530838	0.925271	-0.335285	0.0657675	0.903312	Glucosyl (2E6E10x)-1011-dihydroxy-26-farnesadienoate; Buclizine	HMDB37823; HMDB14498	TRUE	xMSannotator
HILIC	265.035	59.4292	-0.0357874	1.86507	-0.369888	0.0631866	0.925271	-0.0894057	0.0504282	0.903312
HILIC	578.485	36.3611	-0.0357113	1.86111	-0.0655691	0.0611075	0.925271	-0.498787	0.0411406	0.903312
HILIC	435.311	39.4398	-0.0356926	1.86013	-0.0729382	0.0642733	0.925271	-0.411129	0.055316	0.903312
HILIC	307.98	229.626	-0.0356835	1.85965	-0.115629	0.0575567	0.925271	-0.267297	0.061821	0.903312	Iodotyrosine	HMDB00021	FALSE	xMSannotator
C18	243.062	33.4387	0.0411011	1.85911	0.239366	0.0889068	0.99836	0.104744	0.0951524	0.997574	Uridine	HMDB00296	FALSE	In House Library
HILIC	129.091	27.5022	0.035638	1.85728	0.237919	0.0671003	0.932514	0.126096	0.0580032	0.903312	Allyl butyrate; cis-3-Hexenyl formate; 24-Dimethyl-2-pentenoic acid; Ethyl tiglate; 2-Hexenyl formate; 4-Heptenoic acid; 4-Pentenyl acetate; 3-Methyl-3-butenyl acetate; Dihydro-5-propyl-2(3H)-furanone; Ethyl 4-pentenoate; 5-Methyl-23-hexanedione; Methyl (Z)-3-hexenoate; Methyl 2E-hexenoate; 2-Heptenoic acid; 34-Heptanedione; 23-Heptanedione; Cyclohexyl formate; Cyclohexanecarboxylic acid; 4-Methy…	HMDB40591; HMDB40214; HMDB39819; HMDB38962; HMDB38271; HMDB33793; HMDB32460; HMDB32391; HMDB31681; HMDB31603; HMDB31593; HMDB31504; HMDB31500; HMDB31484; HMDB31477; HMDB31476; HMDB31351; HMDB31342; HMDB31174; HMDB30330; HMDB29314; HMDB29165	TRUE	xMSannotator
HILIC	253.978	65.7333	-0.0356321	1.85698	-0.0687925	0.0575113	0.925271	-0.440699	0.056826	0.903312
HILIC	90.507	272.075	-0.035626	1.85666	-0.270104	0.0635052	0.925271	-0.108203	0.0627702	0.903312
C18	296.231	160.848	-0.0410312	1.85595	-0.0798095	0.0833703	0.99836	-0.312255	0.091926	0.997574
HILIC	166.954	285.308	0.0355996	1.85528	0.0917527	0.0627981	0.925271	0.361275	0.0515575	0.903312
HILIC	373.057	87.5779	-0.0355898	1.85477	-0.0950284	0.0631315	0.925271	-0.3009	0.0669443	0.903312	Gomphidic acid	HMDB33542	FALSE	xMSannotator
HILIC	257.949	106.73	-0.035543	1.85233	-0.0987086	0.0586951	0.925271	-0.306096	0.0631165	0.903312
HILIC	244.191	33.6125	-0.0355051	1.85036	-0.171108	0.0686458	0.932514	-0.186724	0.0632183	0.903312	N-Undecanoylglycine	HMDB13286	FALSE	xMSannotator
C18	452.959	49.2633	0.0407924	1.84515	0.201107	0.0843955	0.99836	0.15687	0.0717562	0.997574
HILIC	241.031	231.655	0.0353811	1.8439	0.143932	0.0551743	0.925271	0.205665	0.0773916	0.903312	L-Cystine	HMDB00192	FALSE	In House Library
C18	443.959	55.259	0.0407529	1.84337	0.0836295	0.0825035	0.99836	0.305399	0.0911158	0.997574
HILIC	1048.31	68.5609	-0.0353264	1.84105	-0.0803098	0.0583174	0.925271	-0.391217	0.064074	0.903312
C18	187.007	35.7939	-0.0406438	1.83843	-0.112492	0.0875814	0.99836	-0.232301	0.0709051	0.997574	Benzyl sulfate; p-Cresol sulfate	HMDB34782; HMDB11635	TRUE	xMSannotator
HILIC	400.253	32.3903	-0.0352643	1.83781	-0.0905135	0.0585669	0.925271	-0.352039	0.0583704	0.903312
HILIC	178.09	45.0054	0.0352561	1.83738	0.0547007	0.0681446	0.932514	0.545956	0.0702991	0.903312
HILIC	228.986	135.149	-0.0352441	1.83675	-0.0759752	0.0631616	0.925271	-0.397978	0.0569858	0.903312
C18	227.065	36.2587	-0.0405953	1.83623	-0.145412	0.0773921	0.99836	-0.180222	0.0770921	0.997574	Deoxyuridine	HMDB00012	FALSE	xMSannotator
HILIC	159.001	84.3485	0.0352289	1.83597	0.280102	0.0675041	0.932514	0.105964	0.0613527	0.903312
HILIC	250.868	65.0398	0.0352079	1.83487	0.164326	0.0657293	0.928921	0.191033	0.0729859	0.903312	26-Dibromophenol; 24-Dibromophenol	HMDB32080; HMDB32079	TRUE	xMSannotator
C18	346.246	177.59	0.0405368	1.83359	0.0783926	0.0863765	0.99836	0.34067	0.0792589	0.997574
C18	319.222	241.034	-0.0405352	1.83352	-0.0532355	0.0886403	0.99836	-0.407861	0.125929	0.997574
C18	358.283	245.615	-0.0404834	1.83117	-0.0738118	0.0808146	0.99836	-0.342858	0.0941039	0.997574
C18	103.059	28.7021	-0.0404556	1.82992	-0.067644	0.0829249	0.99836	-0.396521	0.0739135	0.997574	()-2-Pentanethiol; 3-Methyl-2-butanethiol; 2-Methyl-1-butanethiol; Isopentyl mercaptan; 1-Pentanethiol	HMDB41010; HMDB36180; HMDB35418; HMDB33902; HMDB32457	TRUE	xMSannotator
C18	154.936	109.727	-0.0404129	1.82799	-0.112178	0.0740151	0.99836	-0.239255	0.0797036	0.997574
C18	459.202	175.958	-0.0404033	1.82755	-0.100217	0.0790374	0.99836	-0.266421	0.0925021	0.997574
C18	457.975	56.6144	0.0403863	1.82678	0.103802	0.0876914	0.99836	0.234829	0.10242	0.997574
C18	305.96	33.8424	0.0403651	1.82582	0.0505459	0.0806224	0.99836	0.506404	0.100705	0.997574	Iodotyrosine	HMDB00021	FALSE	xMSannotator
HILIC	247.972	128.474	-0.0349351	1.82065	-0.157885	0.059136	0.925271	-0.178847	0.0729743	0.903312
HILIC	421.295	39.6372	-0.0349091	1.8193	-0.0667118	0.0656649	0.928921	-0.450043	0.0573939	0.903312
C18	134.895	27.06	-0.0402191	1.81922	-0.285952	0.0843414	0.99836	-0.0984046	0.0768588	0.997574
HILIC	374.326	33.5793	-0.0347914	1.81316	-0.074344	0.0635615	0.925271	-0.415621	0.0638526	0.903312
HILIC	262.143	272.041	0.0347777	1.81245	0.200056	0.0761446	0.932514	0.154183	0.0660346	0.903312
HILIC	521.886	39.2491	-0.03476	1.81153	-0.103502	0.0609352	0.925271	-0.317457	0.0628479	0.903312
HILIC	285.242	26.1323	-0.0347347	1.81021	-0.202093	0.0643874	0.925271	-0.132792	0.0931197	0.917541	Muricatacin; Avocadyne	HMDB38685; HMDB35473	TRUE	xMSannotator
C18	495.006	45.1708	-0.0400176	1.81011	-0.0883557	0.0791138	0.99836	-0.303923	0.0901433	0.997574
HILIC	401.009	57.2934	-0.0347314	1.81004	-0.0771035	0.073518	0.932514	-0.357793	0.0708689	0.903312
HILIC	227.175	33.5973	0.0347274	1.80983	0.0962595	0.0787819	0.932514	0.291557	0.0652044	0.903312
HILIC	320.004	233.879	0.0347253	1.80972	0.0674752	0.0611408	0.925271	0.44134	0.0693053	0.903312
HILIC	184.986	287.329	-0.0347112	1.80898	-0.0765941	0.0706835	0.932514	-0.358892	0.0646703	0.903312	3-Phosphonatooxypyruvate; Phosphohydroxypyruvic acid	HMDB60175; HMDB01024	TRUE	xMSannotator
C18	394.333	192.129	-0.0398926	1.80445	-0.0954586	0.0819361	0.99836	-0.296605	0.0671447	0.997574
C18	646.334	213.549	-0.0398794	1.80385	-0.0872778	0.0914849	0.99836	-0.299898	0.0662378	0.997574
C18	281.108	173.091	0.039839	1.80203	0.0773663	0.0989957	0.99836	0.313876	0.0958009	0.997574
HILIC	119.016	74.0691	-0.0345628	1.80125	-0.246704	0.0606509	0.925271	-0.132044	0.0600494	0.903312	Dihydro-4-mercapto-3(2H)-furanone	HMDB39786	FALSE	xMSannotator
HILIC	721.503	37.5072	-0.0345363	1.79987	-0.0964079	0.0640016	0.925271	-0.320184	0.0697236	0.903312	PG(16:1(9Z)16:0); PG(16:016:1(9Z))	HMDB10585; HMDB10571	TRUE	xMSannotator
C18	175.025	26.1407	0.0397721	1.799	0.113626	0.0953261	0.99836	0.222642	0.0772897	0.997574	D-Glucurono-6,3-lactone; Ascorbic	HMDB06355; HMDB00044	TRUE	In House Library
C18	116.963	144.44	0.0397712	1.79896	0.153476	0.0809659	0.99836	0.175648	0.0958415	0.997574
HILIC	275.852	145.753	-0.0344967	1.7978	-0.119906	0.0660344	0.928921	-0.240047	0.0680791	0.903312
HILIC	279.093	276.529	0.0344872	1.79731	0.0987124	0.0636543	0.925271	0.323292	0.0848492	0.903312	Sulfamethazine	HMDB15522	FALSE	xMSannotator
HILIC	520.602	66.6317	-0.0344737	1.79661	-0.0912323	0.0719164	0.932514	-0.290912	0.0765624	0.903312
C18	199.078	36.6199	0.0397164	1.79648	0.0799478	0.0881253	0.99836	0.324408	0.0944281	0.997574	Safynol; (Z)-3-(1-Butenyl)-1H-2-benzopyran-1-one; Monobenzone	HMDB36460; HMDB30646; HMDB14738	TRUE	xMSannotator
C18	85.0295	28.3908	0.0396768	1.79469	0.146857	0.0892429	0.99836	0.171342	0.095763	0.997574	Isocrotonic acid; Methyl acrylate; Ethenyl acetate; But-2-enoic acid; Diacetyl; Oxolan-3-one; Gamma-Butyrolactone	HMDB34439; HMDB33977; HMDB31209; HMDB10720; HMDB03407; HMDB02523; HMDB00549	TRUE	xMSannotator
C18	432.304	200.719	0.0395988	1.79116	0.216164	0.0864087	0.99836	0.12196	0.0934119	0.997574
HILIC	177.055	24.1281	-0.0343512	1.79022	-0.343215	0.079161	0.932514	-0.0769749	0.0907645	0.917541	4-Methylumbelliferone; 3-(34-Methylenedioxyphenyl)propenal; 7-Hydroxy-6-methyl-2H-1-benzopyran-2-one; 145-Naphthalenetriol; 10-Hydroxy-28-decadiene-46-diynoic acid; Herniarin	HMDB59622; HMDB33813; HMDB32990; HMDB32883; HMDB31054; HMDB29758	TRUE	xMSannotator
HILIC	364.22	40.8947	-0.034304	1.78776	-0.0503977	0.0751421	0.932514	-0.560808	0.0583923	0.903312
C18	185.994	32.3777	-0.0395236	1.78776	-0.0784155	0.0798642	0.99836	-0.332883	0.0828193	0.997574
HILIC	169.134	27.9583	0.0342937	1.78723	0.103484	0.080388	0.932514	0.249102	0.0932406	0.917541
C18	451.171	177.277	-0.0394981	1.78661	-0.0644284	0.0959396	0.99836	-0.395927	0.087382	0.997574
HILIC	331.092	96.5565	-0.0342601	1.78548	-0.191321	0.0731113	0.932514	-0.130094	0.0997667	0.930693
HILIC	152.991	230.953	0.0342559	1.78526	0.121017	0.0688201	0.932514	0.234019	0.0877027	0.903312
C18	475.343	203.636	0.0394665	1.78518	0.10095	0.0926861	0.99836	0.254084	0.0837467	0.997574	(2alpha3alpha5alpha22R23R)-232223-Tetrahydroxy-25-methylergost-24(28)en-6-one; Homodolichosterone	HMDB39443; HMDB34079	TRUE	xMSannotator
HILIC	577.79	67.6915	0.0342427	1.78457	0.133899	0.0766818	0.932514	0.229244	0.0840445	0.903312
C18	478.487	206.6	0.0394475	1.78432	0.0757876	0.0933833	0.99836	0.33173	0.0912642	0.997574
HILIC	554.772	68.8184	-0.0341943	1.78204	-0.100033	0.0728671	0.932514	-0.292241	0.0777227	0.903312
C18	246.006	33.2153	0.0393417	1.77953	0.0346707	0.0900858	0.99836	0.752509	0.0804446	0.997574
C18	146.018	27.1455	0.0393412	1.77951	0.0597223	0.0864537	0.99836	0.409789	0.119211	0.997574
HILIC	163.148	27.3198	-0.034136	1.77901	-0.13877	0.0742459	0.932514	-0.231062	0.0657948	0.903312	Pregeijerene; m-Cymene	HMDB36759; HMDB13806	TRUE	xMSannotator
C18	203.002	34.0088	-0.0393285	1.77894	-0.108167	0.0976149	0.99836	-0.231157	0.0810306	0.997574	O-methoxycatechol-O-sulphate	HMDB60013	FALSE	xMSannotator
HILIC	132.105	85.2038	-0.0341328	1.77884	-0.082762	0.0657111	0.928921	-0.337531	0.0875179	0.903312
C18	489.322	160.878	0.0393241	1.77874	0.104757	0.101926	0.99836	0.21136	0.11539	0.997574
HILIC	251	276.01	0.0341249	1.77843	0.101694	0.0617679	0.925271	0.32902	0.0717518	0.903312
HILIC	221.988	85.6825	-0.0341177	1.77805	-0.315007	0.0696665	0.932514	-0.0863033	0.0978316	0.930693
C18	202.051	29.6044	0.0392912	1.77725	0.0686506	0.0845351	0.99836	0.315878	0.166095	0.997574	Indolepyruvate	HMDB60484	FALSE	xMSannotator
C18	506.909	54.6776	0.0391892	1.77263	0.0933792	0.101388	0.99836	0.262096	0.0935726	0.997574
HILIC	126.895	76.01	0.0340123	1.77256	0.0816783	0.0866202	0.932514	0.319011	0.0748968	0.903312
C18	306.919	37.774	0.0391835	1.77238	0.194253	0.101409	0.99836	0.123725	0.108928	0.997574
C18	200.945	118.797	0.0391468	1.77072	0.16645	0.0977904	0.99836	0.153468	0.102041	0.997574
C18	401.282	222.144	-0.0391167	1.76936	-0.0698865	0.088317	0.99836	-0.390585	0.0758864	0.997574
C18	180.973	44.9768	-0.0390792	1.76766	-0.151326	0.0907513	0.99836	-0.160302	0.0899497	0.997574
HILIC	164.029	86.6447	-0.0338958	1.76649	-0.29118	0.0756482	0.932514	-0.0931772	0.0929518	0.917541
HILIC	546.83	77.1483	-0.0338913	1.76625	-0.31002	0.0719001	0.932514	-0.0836411	0.095125	0.929351
HILIC	383.264	39.9388	-0.0338906	1.76622	-0.0601358	0.0663515	0.928921	-0.499365	0.0658402	0.903312
HILIC	666.523	68.0925	-0.0338824	1.76579	-0.494752	0.0740356	0.932514	-0.0581022	0.100676	0.930693
C18	588.876	60.5032	-0.0390283	1.76536	-0.0907312	0.0902518	0.99836	-0.271708	0.0900154	0.997574
HILIC	254.211	27.0869	-0.0338715	1.76522	-0.123742	0.0713422	0.932514	-0.228881	0.069932	0.903312
HILIC	139.05	44.5559	-0.033854	1.76431	-0.134136	0.0718139	0.932514	-0.229292	0.0637658	0.903312	Urocanic	HMDB00301	FALSE	In House Library
C18	205.105	201.786	0.0389831	1.76331	0.0918121	0.102417	0.99836	0.254785	0.103158	0.997574
HILIC	189.179	85.9135	0.0337679	1.75982	0.125393	0.0856915	0.932514	0.21581	0.0922943	0.917541
C18	377.058	264.922	0.0388746	1.7584	0.120969	0.0911996	0.99836	0.208678	0.100056	0.997574
HILIC	302.215	38.5467	-0.0337342	1.75807	-0.171061	0.0702027	0.932514	-0.170083	0.0708237	0.903312
C18	100.986	44.8346	-0.0388505	1.75731	-0.176708	0.0942035	0.99836	-0.14201	0.0848577	0.997574
C18	461.327	210.685	0.0387945	1.75478	0.0835278	0.100274	0.99836	0.277081	0.122202	0.997574	Polyporusterone F; Dolichosterone	HMDB38499; HMDB34336	TRUE	xMSannotator
C18	528.876	59.7061	-0.0387897	1.75457	-0.0831385	0.094751	0.99836	-0.271179	0.105557	0.997574
HILIC	155.118	28.7883	0.0336435	1.75334	0.105925	0.0801345	0.932514	0.245628	0.0835092	0.903312
HILIC	225.148	29.8544	0.0336255	1.7524	0.286026	0.0755452	0.932514	0.0979959	0.080891	0.903312	Methyl	HMDB36583	FALSE	In House Library
HILIC	549.304	36.9101	-0.0336119	1.75169	-0.065755	0.0714084	0.932514	-0.432977	0.0680692	0.903312
HILIC	592.673	65.6864	0.0335268	1.74726	0.410717	0.0876718	0.932514	0.0767549	0.0777841	0.903312
HILIC	557.413	37.7028	0.0334873	1.7452	0.0909986	0.0781745	0.932514	0.324752	0.0669238	0.903312
HILIC	337.236	37.6514	-0.0334531	1.74342	-0.0654248	0.0763177	0.932514	-0.427174	0.073595	0.903312	1220-DiHETE; Prostaglandin C1; 9-Deoxy-delta12-PGD2; ent-1(10)-Halimene-1519-dioic acid; 9alpha-(3-Methylbutanoyloxy)-4S-hydroxy-10(14)-oplopen-3-one; (14S)-1415-Dihydroxy-8(17)13(16)-labdadien-19-oic acid; 67-dihydro-5-oxo-12-epi-LTB4; 1011-dihydro-12-oxo-LTB4; 5-HPETE; 815-DiHETE; 515-DiHETE; 1718-DiHETE; 1415-DiHETE; 12(S)-Leukotriene B4; 6-trans-12-epi-Leukotriene B4; 6-trans-Leukotriene B4; …	HMDB60105; HMDB60104; HMDB60103; HMDB39441; HMDB39171; HMDB34686; HMDB12839; HMDB12498; HMDB11135; HMDB10219; HMDB10216; HMDB10211; HMDB10204; HMDB05089; HMDB05088; HMDB05087; HMDB05050; HMDB04699; HMDB04696; HMDB04693; HMDB04692; HMDB04690; HMDB04688; HMDB04244; HMDB04243; HMDB02982; HMDB02656; HMDB02236; HMDB01193; HMDB01085	TRUE	xMSannotator
HILIC	309.129	128.298	-0.0334397	1.74272	-0.0864292	0.0766811	0.932514	-0.312946	0.0708615	0.903312
C18	146.065	30.2267	-0.038499	1.74142	-0.176788	0.0917957	0.99836	-0.13062	0.113383	0.997574
HILIC	249.061	60.0324	-0.0333962	1.74045	-0.323331	0.0801264	0.932514	-0.0913203	0.0690966	0.903312	S-nirvanol; 4-Hydroxyantipyrine; Nirvanol; ()-Tryptophan; Ethotoin; 3-Hydroxymethylantipyrine; D-Tryptophan; L-Tryptophan	HMDB60967; HMDB60878; HMDB60533; HMDB30396; HMDB14892; HMDB13840; HMDB13609; HMDB00929	TRUE	xMSannotator
C18	184.019	28.2075	0.0384341	1.73848	0.143836	0.105149	0.99836	0.132941	0.166307	0.997574
HILIC	343.123	109.031	0.0333329	1.73715	0.0541931	0.0803158	0.932514	0.484683	0.0874246	0.903312	Sucrose; D-Maltose; Melibiose	HMDB00258; HMDB00163; HMDB00048	TRUE	In House Library
HILIC	87.0553	102.27	-0.033327	1.73684	-0.409284	0.078563	0.932514	-0.0607042	0.120473	0.957496
HILIC	738.506	65.9602	-0.0333087	1.73589	-0.19651	0.0840744	0.932514	-0.12511	0.100769	0.930693	Ternatin; PE(22:5(7Z10Z13Z16Z19Z)14:0); PE(22:5(4Z7Z10Z13Z16Z)14:0); PE(22:4(7Z10Z13Z16Z)14:1(9Z)); PE(20:5(5Z8Z11Z14Z17Z)16:0); PE(20:4(8Z11Z14Z17Z)16:1(9Z)); PE(20:4(5Z8Z11Z14Z)16:1(9Z)); PE(18:4(6Z9Z12Z15Z)18:1(9Z)); PE(18:4(6Z9Z12Z15Z)18:1(11Z)); PE(18:3(9Z12Z15Z)18:2(9Z12Z)); PE(18:3(6Z9Z12Z)18:2(9Z12Z)); PE(18:2(9Z12Z)18:3(9Z12Z15Z)); PE(18:2(9Z12Z)18:3(6Z9Z12Z)); PE(18:1(9Z)18:4(6Z9Z12Z15Z…	HMDB40991; HMDB09646; HMDB09613; HMDB09581; HMDB09451; HMDB09419; HMDB09386; HMDB09191; HMDB09190; HMDB09159; HMDB09126; HMDB09095; HMDB09094; HMDB09063; HMDB09030; HMDB08971; HMDB08970; HMDB08939; HMDB08877; HMDB08846; HMDB08845	TRUE	xMSannotator
HILIC	110.071	118.534	-0.0332878	1.7348	-0.226304	0.0785632	0.932514	-0.108275	0.103466	0.93671
HILIC	178.991	291.802	0.0332389	1.73225	0.130768	0.0840039	0.932514	0.211618	0.0890657	0.906002
HILIC	173.133	36.5673	-0.033233	1.73194	-0.0778033	0.0901384	0.932514	-0.338975	0.0794085	0.903312	12-Dihydro-116-trimethylnaphthalene	HMDB40284	FALSE	xMSannotator
HILIC	280.174	27.0943	-0.033224	1.73148	-0.107446	0.0856678	0.932514	-0.245925	0.085999	0.903312	Etamiphylline	HMDB41889	FALSE	xMSannotator
C18	163.061	33.3249	-0.038275	1.73128	-0.169178	0.0994765	0.99836	-0.140474	0.0958322	0.997574	L-Fucose; Rhamnose	HMDB00174; HMDB00849	TRUE	In House Library
HILIC	253.216	31.1904	0.0331595	1.72811	0.171636	0.0808905	0.932514	0.16755	0.0720589	0.903312	Ethyl (ZZ)-58-tetradecadienoate; Geranyl 2-ethylbutyrate; D6-Ambrettolide; Isoambrettolide; (Z)-7-Hexadecen-116-olide; Linalyl hexanoate; Geranyl hexanoate; 7Z10Z-Hexadecadienoic acid	HMDB39131; HMDB38255; HMDB37805; HMDB32340; HMDB31086; HMDB30429; HMDB29351; HMDB00477	TRUE	xMSannotator
HILIC	448.305	40.935	-0.0331539	1.72782	-0.051518	0.0824327	0.932514	-0.497189	0.0774355	0.903312
HILIC	98.0236	101.625	-0.0331368	1.72693	-0.128941	0.0887298	0.932514	-0.182562	0.0980441	0.930693
HILIC	600.705	65.6467	0.0331287	1.72651	0.0943847	0.0814568	0.932514	0.327727	0.0626019	0.903312
HILIC	105.124	53.8002	0.0330954	1.72478	0.0700903	0.0784865	0.932514	0.386839	0.0869263	0.903312
C18	403.307	256.064	0.0380844	1.72266	0.288974	0.102009	0.99836	0.0815158	0.109884	0.997574
HILIC	172.17	27.6183	-0.0330421	1.722	-0.141463	0.0889846	0.932514	-0.201957	0.0820202	0.903312	N23-Trimethyl-2-(1-methylethyl)butanamide	HMDB36195	FALSE	xMSannotator
HILIC	135.022	84.894	-0.033015	1.72059	-0.343636	0.0814092	0.932514	-0.0823774	0.0787236	0.903312
HILIC	314.158	42.8728	-0.0329899	1.71928	-0.124148	0.089584	0.932514	-0.203409	0.0775169	0.903312
HILIC	120.044	295.028	0.0329866	1.71911	0.113945	0.0928366	0.938265	0.261733	0.0751214	0.903312
HILIC	240.839	64.2386	0.0329836	1.71895	0.18916	0.0899412	0.932514	0.153791	0.0799083	0.903312
C18	473.363	237.78	-0.0379518	1.71666	-0.0554022	0.108565	0.99836	-0.452016	0.068309	0.997574	2024-Epoxy-2526-dihydroxydammaran-3-one; Ganoderiol A; (3alphaOH20S24S)-319:2024-Diepoxydammarane-325-diol; Priverogenin B; Camelliagenin A; Soyasapogenol A	HMDB39692; HMDB35326; HMDB34683; HMDB34644; HMDB34528; HMDB34505	TRUE	xMSannotator
HILIC	165.886	120.979	-0.0329386	1.7166	-0.0698432	0.0891322	0.932514	-0.347458	0.0844689	0.903312
C18	300.262	194.956	-0.0379178	1.71512	-0.101818	0.110394	0.99836	-0.203494	0.128147	0.997574
C18	333.28	253.338	0.0378533	1.71221	0.0895683	0.10101	0.99836	0.288692	0.0897037	0.997574	(all-Z)-71013-Docosatrienoic acid; Docosatrienoic acid	HMDB31099; HMDB02823	TRUE	xMSannotator
C18	180.939	44.8555	-0.0378409	1.71165	-0.0734186	0.104891	0.99836	-0.28789	0.11774	0.997574
C18	196.142	99.466	-0.0377806	1.70892	-0.0889898	0.10792	0.99836	-0.241715	0.122665	0.997574
HILIC	562.633	68.4873	-0.03276	1.70729	-0.173895	0.114694	0.951643	-0.13572	0.0772916	0.903312
C18	288.619	29.3215	0.0377284	1.70656	0.0454027	0.100231	0.99836	0.522783	0.112365	0.997574
HILIC	192.159	44.831	0.0327307	1.70577	0.0893126	0.082096	0.932514	0.294319	0.0776049	0.903312
C18	553.993	46.033	0.0376768	1.70422	0.0907387	0.117684	0.99836	0.254452	0.0904585	0.997574
HILIC	403.232	176.514	0.0326376	1.70092	0.14118	0.0888206	0.932514	0.197926	0.0742672	0.903312	Acetyl tributyl citrate; Cinitapride	HMDB34159; HMDB15698	TRUE	xMSannotator
HILIC	610.733	66.519	-0.0326314	1.70059	-0.105145	0.0867169	0.932514	-0.268103	0.0849358	0.903312
HILIC	117.744	75.9343	-0.0326217	1.70009	-0.0826843	0.0936479	0.938265	-0.317212	0.0648841	0.903312
HILIC	939.838	86.0909	-0.0326106	1.69951	-0.0697781	0.0971819	0.949344	-0.37664	0.0709486	0.903312	TG(22:2(13Z16Z)14:022:2(13Z16Z)); TG(20:2n620:020:2n6); TG(18:2(9Z12Z)20:020:2n6); TG(18:2(9Z12Z)20:018:2(9Z12Z)); TG(24:1(15Z)16:018:3(9Z12Z15Z)); TG(24:1(15Z)16:018:3(6Z9Z12Z)); TG(24:1(15Z)14:020:3n6); TG(22:1(13Z)14:1(9Z)22:2(13Z16Z)); TG(22:1(13Z)18:018:3(9Z12Z15Z)); TG(22:1(13Z)18:018:3(6Z9Z12Z)); TG(22:1(13Z)16:020:3n6); TG(20:3(5Z8Z11Z)16:022:1(13Z)); TG(20:3(5Z8Z11Z)14:024:1(15Z)); TG(20…	HMDB54341; HMDB53316; HMDB52458; HMDB52456; HMDB51958; HMDB51951; HMDB51921; HMDB51534; HMDB51469; HMDB51462; HMDB51447; HMDB50906; HMDB50871; HMDB50461; HMDB50388; HMDB50381; HMDB50364; HMDB50358; HMDB50101; HMDB49911; HMDB49891; HMDB49814; HMDB49807; HMDB49789; HMDB49783; HMDB49493; HMDB49492; HMDB49293; HMDB49272; HMDB49191; HMDB49184; HMDB49165; HMDB49159; HMDB48856; HMDB48667; HMDB48560; HMD…	TRUE	xMSannotator
HILIC	300.004	86.6381	-0.0325998	1.69895	-0.284103	0.0892844	0.932514	-0.0931397	0.0829278	0.903312
HILIC	351.215	38.7935	-0.0325848	1.69817	-0.0596562	0.083917	0.932514	-0.480026	0.0596473	0.903312	51218R-TriHEPE; Oryzalic acid B; Oryzalic acid A; (ent-6alpha7alpha12alpha)-6712-Trihydroxy-16-kauren-19-oic acid; PGH3; 20-oxo-leukotriene B4; 15-Oxo-lipoxin A4; 15-Epi-lipoxin B5; 12-Oxo-20-hydroxy-leukotriene B4; Resolvin E1; 15-Keto-prostaglandin E2; Prostaglandin D3; Prostaglandin E3; 8-iso-15-keto-PGE2	HMDB60096; HMDB38693; HMDB37593; HMDB36701; HMDB13040; HMDB12641; HMDB12590; HMDB12588; HMDB12552; HMDB10410; HMDB03175; HMDB03034; HMDB02664; HMDB02341	TRUE	xMSannotator
HILIC	602.702	65.3466	0.0325645	1.69711	0.157023	0.0890983	0.932514	0.182996	0.0845602	0.903312
C18	534.962	47.4935	-0.0374703	1.69488	-0.0667742	0.102058	0.99836	-0.341989	0.108009	0.997574
HILIC	324.151	117.013	-0.032472	1.69229	-0.0962634	0.0824911	0.932514	-0.274281	0.0786802	0.903312
HILIC	87.0935	59.0602	0.0324638	1.69186	0.212687	0.0837771	0.932514	0.1211	0.0890625	0.906002
HILIC	281.008	53.4068	-0.0324532	1.69131	-0.134945	0.0902353	0.932514	-0.19858	0.069225	0.903312
C18	524.955	52.514	0.0373665	1.69019	0.102792	0.116556	0.99836	0.250501	0.0882691	0.997574
C18	170.082	268.138	-0.0373578	1.6898	-0.0832098	0.10547	0.99836	-0.250612	0.120278	0.997574
HILIC	745.593	42.325	-0.0323617	1.68654	-0.104318	0.0836663	0.932514	-0.254437	0.0817251	0.903312
HILIC	249.108	93.0738	-0.0323609	1.6865	-0.143776	0.0954787	0.949344	-0.191438	0.0649398	0.903312
HILIC	433.999	78.5768	-0.0323425	1.68554	-0.0726348	0.0909853	0.932514	-0.353692	0.0828559	0.903312	Quinoline yellow	HMDB37615	FALSE	xMSannotator
HILIC	367.268	32.933	-0.0323381	1.68531	-0.130801	0.0825245	0.932514	-0.19561	0.0866643	0.903312
HILIC	205.043	58.1622	-0.032314	1.68405	-0.0893424	0.0995686	0.949344	-0.262548	0.0881361	0.903312	Sinalexin	HMDB32026	FALSE	xMSannotator
HILIC	740.763	76.847	-0.0323135	1.68403	-0.0697226	0.0883415	0.932514	-0.370101	0.0839872	0.903312
C18	233.087	177.169	0.0371731	1.68144	0.24911	0.112474	0.99836	0.0865705	0.127386	0.997574
C18	452.295	241.389	-0.0371654	1.68109	-0.197145	0.116602	0.99836	-0.109251	0.113699	0.997574
HILIC	263.237	32.4319	-0.0322237	1.67934	-0.20829	0.0905168	0.932514	-0.121642	0.0911188	0.917541	2-(58-Tetradecadienyl)cyclobutanone; 61014-Trimethyl-5913-pentadecatrien-2-one	HMDB37519; HMDB34495	TRUE	xMSannotator
C18	298.887	34.9293	0.0370998	1.67812	0.222556	0.118911	0.99836	0.0954437	0.141367	0.997574
C18	348.262	192.863	0.037045	1.67565	0.0797387	0.113847	0.99836	0.294135	0.0933418	0.997574
HILIC	277.953	141.319	-0.0321426	1.67512	-0.0895611	0.0935217	0.938265	-0.276775	0.0822941	0.903312
HILIC	108.044	30.5765	-0.0321395	1.67496	-0.233086	0.0873313	0.932514	-0.106805	0.0982955	0.930693
HILIC	259.005	73.1406	-0.0320979	1.67279	-0.185097	0.104823	0.949344	-0.147983	0.0514161	0.903312
C18	87.9726	28.5389	-0.0369671	1.67212	-0.0829127	0.101201	0.99836	-0.271236	0.109446	0.997574
C18	149.061	32.2114	-0.0369071	1.66941	-0.0580406	0.118561	0.99836	-0.388991	0.097014	0.997574	4-Hydroxy-3-methylacetophenone; 2-(2-Furanyl)-3-methyl-2-butenal; 2-Phenylethyl formate; 2-Ethyl-4-(2-furanyl)-2-propenal; 1-Phenylethyl formate; 4-Ethoxybenzaldehyde; Ethyl benzoate; Methyl phenylacetate; 2-Hydroxy-5-methylacetophenone; 4-Methoxyacetophenone; 2-Methoxyacetophenone; p-Tolyl acetate; o-Tolyl acetate; Benzyl acetate; 2-Methoxy-4-vinylphenol; 2-Phenylpropionate; 4-Coumaryl alcohol; …	HMDB59824; HMDB40925; HMDB40428; HMDB38355; HMDB37715; HMDB33970; HMDB33967; HMDB32617; HMDB32592; HMDB32570; HMDB32569; HMDB32075; HMDB32073; HMDB31310; HMDB13744; HMDB11743; HMDB03654; HMDB02237; HMDB02222; HMDB02097; HMDB00764	TRUE	xMSannotator
C18	574.456	259.542	-0.036879	1.66814	-0.0497837	0.117074	0.99836	-0.521408	0.0646527	0.997574
C18	313.238	217.013	-0.036771	1.66325	-0.134352	0.120022	0.99836	-0.119904	0.248065	0.997574	Dibutyl decanedioate; (9xi10xi12xi)-910-Dihydroxy-12-octadecenoic acid; 1213-DHOME; 910-DHOME; Octadecanedioic acid	HMDB41220; HMDB31679; HMDB04705; HMDB04704; HMDB00782	TRUE	xMSannotator
HILIC	388.758	68.9956	-0.031885	1.6617	-0.0526894	0.087869	0.932514	-0.459162	0.109131	0.955174
HILIC	170.096	288.071	-0.0318373	1.65921	-0.0566269	0.0919946	0.938265	-0.404457	0.10685	0.949463	Diphenylamine; 4-Aminobiphenyl	HMDB32562; HMDB13195	TRUE	xMSannotator
C18	254.994	34.0063	-0.0366675	1.65857	-0.0504117	0.12238	0.99836	-0.39968	0.112059	0.997574
HILIC	120.026	26.4165	-0.0317965	1.65709	-0.219116	0.093163	0.938265	-0.108881	0.111098	0.955174
C18	267	30.3248	0.0365839	1.65479	0.10522	0.130145	0.99836	0.200812	0.113145	0.997574
C18	334.049	36.3751	0.0365782	1.65453	0.229457	0.115813	0.99836	0.0878546	0.16038	0.997574
HILIC	184.073	256.496	-0.0317414	1.65421	-0.064229	0.0900577	0.932514	-0.361642	0.106917	0.949463
C18	446.943	34.8556	0.0365695	1.65414	0.0677443	0.122423	0.99836	0.323934	0.109332	0.997574
HILIC	493.062	119.753	-0.0317205	1.65312	-0.0796708	0.0968807	0.949344	-0.282171	0.111011	0.955174
HILIC	244.263	38.479	-0.0317156	1.65287	-0.0564733	0.0927121	0.938265	-0.440202	0.102837	0.93671
C18	256.312	235.828	-0.0365333	1.6525	-0.106014	0.11752	0.99836	-0.172469	0.176879	0.997574
HILIC	308.125	37.8994	-0.0317045	1.65229	-0.0398107	0.0879504	0.932514	-0.662397	0.072931	0.903312	Rutacridone; N-Acetylanonaine	HMDB33852; HMDB30349	TRUE	xMSannotator
C18	465.121	262.291	0.0365254	1.65214	0.145442	0.124485	0.99836	0.149431	0.111991	0.997574	Silandrin; Silyhermin; Neosilyhermin A	HMDB33325; HMDB33324; HMDB30106	TRUE	xMSannotator
HILIC	258.981	133.75	-0.0316648	1.65022	-0.0693788	0.090688	0.932514	-0.377045	0.0852025	0.903312
C18	97.4495	232.523	0.0364739	1.64981	0.0754924	0.126381	0.99836	0.270506	0.117712	0.997574
C18	282.516	241.303	-0.0364658	1.64945	-0.0904913	0.121203	0.99836	-0.195134	0.182093	0.997574
C18	307.027	52.0353	0.036461	1.64923	0.0739122	0.123657	0.99836	0.300852	0.10225	0.997574	trans-Resveratrol 4-sulfate; Resveratrol 3-sulfate; cis-Resveratrol 4-sulfate; cis-Resveratrol 3-sulfate	HMDB41784; HMDB41772; HMDB41714; HMDB41712	TRUE	xMSannotator
HILIC	285.221	28.4243	-0.0316361	1.64873	-0.13826	0.0980937	0.949344	-0.17837	0.0865113	0.903312	delta6-Dehydroferruginol; Vitamin A2; 13-cis-Retinal; 9-cis-Retinal; 11-cis-Retinaldehyde; Retinal	HMDB35151; HMDB13117; HMDB06220; HMDB06218; HMDB02152; HMDB01358	TRUE	xMSannotator
C18	496.32	266.575	0.0364483	1.64866	0.0898252	0.10866	0.99836	0.240019	0.127491	0.997574
HILIC	140.991	269.782	-0.0316105	1.64739	-0.154988	0.113075	0.949344	-0.141345	0.0995743	0.930693
C18	265.002	30.312	0.0363761	1.64539	0.10896	0.130524	0.99836	0.185589	0.128137	0.997574
HILIC	123.066	147.796	-0.031559	1.6447	-0.124801	0.103356	0.949344	-0.201463	0.0718146	0.903312	D-Threitol; Erythritol	HMDB04136; HMDB02994	TRUE	xMSannotator
C18	555.442	282.606	-0.0363042	1.64214	-0.0749703	0.119293	0.99836	-0.333265	0.0690678	0.997574
C18	296.135	35.1419	-0.0362873	1.64137	-0.0869133	0.136235	0.99836	-0.237201	0.0968201	0.997574
HILIC	321.879	143.128	0.0313763	1.63518	0.0876	0.0999384	0.949344	0.293692	0.0877475	0.903312
C18	225.025	156.244	-0.0361244	1.634	-0.066825	0.112299	0.99836	-0.337212	0.106227	0.997574
HILIC	134.091	277.02	-0.0313349	1.63303	-0.103786	0.103425	0.949344	-0.20805	0.115576	0.955174
C18	499.933	135.233	0.0360862	1.63228	0.0621675	0.122588	0.99836	0.32541	0.151312	0.997574
HILIC	295.211	33.1268	0.0313129	1.63188	0.134903	0.11222	0.949344	0.167809	0.100479	0.930693
HILIC	878.735	81.4541	-0.0312438	1.62828	-0.0753299	0.102055	0.949344	-0.305284	0.105907	0.949463
HILIC	98.9614	285.931	-0.0312231	1.6272	-0.103526	0.10386	0.949344	-0.204547	0.120136	0.957496
HILIC	664.455	38.1724	-0.0312228	1.62719	-0.23037	0.0906207	0.932514	-0.108878	0.103269	0.93671
C18	394.917	59.5405	-0.0359638	1.62674	-0.08399	0.104576	0.99836	-0.252913	0.135515	0.997574
C18	519.934	44.5914	-0.035929	1.62517	-0.0712877	0.123953	0.99836	-0.29959	0.124056	0.997574
C18	404.108	232.24	0.0359258	1.62502	0.0846747	0.125088	0.99836	0.233575	0.150165	0.997574
HILIC	191.122	92.9245	0.0311801	1.62496	0.0756379	0.100072	0.949344	0.334564	0.0827003	0.903312
C18	299.201	200.414	0.0358774	1.62283	0.0693469	0.126658	0.99836	0.308872	0.108745	0.997574	all-trans-Retinoic	HMDB01852	FALSE	In House Library
C18	266.963	36.4673	0.0358716	1.62257	0.271142	0.132892	0.99836	0.0763032	0.126622	0.997574
C18	514.839	49.321	0.0358478	1.62149	0.0701396	0.125467	0.99836	0.294992	0.131676	0.997574
HILIC	247.173	48.1028	0.0310893	1.62023	0.0572282	0.103827	0.949344	0.33237	0.200325	0.98225	(S)-3-Methylthiohexyl hexanoate	HMDB38947	FALSE	xMSannotator
HILIC	177.055	284.086	0.0310667	1.61905	0.0742764	0.110137	0.949344	0.337586	0.101007	0.930693	4-Methylumbelliferone; 3-(34-Methylenedioxyphenyl)propenal; 7-Hydroxy-6-methyl-2H-1-benzopyran-2-one; 145-Naphthalenetriol; 10-Hydroxy-28-decadiene-46-diynoic acid; Herniarin	HMDB59622; HMDB33813; HMDB32990; HMDB32883; HMDB31054; HMDB29758	TRUE	xMSannotator
HILIC	170.154	28.4622	-0.0310311	1.61719	-0.124276	0.111437	0.949344	-0.186308	0.0972458	0.930693
C18	280.622	30.7775	-0.035751	1.61712	-0.0379613	0.136203	0.99836	-0.520112	0.11547	0.997574
C18	234.859	27.9868	-0.0357432	1.61676	-0.171429	0.130915	0.99836	-0.120293	0.111452	0.997574
C18	198.965	111.796	0.0356746	1.61366	0.100588	0.134187	0.99836	0.206823	0.122869	0.997574
HILIC	503.966	87.8047	-0.0309357	1.61222	-0.093203	0.112914	0.949344	-0.253796	0.084668	0.903312
HILIC	663.296	34.0778	-0.0309041	1.61058	-0.0626626	0.116749	0.955091	-0.36142	0.0914337	0.917541
C18	189.04	35.6191	0.0355957	1.61009	0.177812	0.125801	0.99836	0.112066	0.14618	0.997574	2-Hydroxy-2-(2-oxopropyl)butanedioic acid; 5-(Methylthio)-2-(methylthio)methyl-2-pentenal; 3-Dehydroquinate	HMDB59927; HMDB37815; HMDB12710	TRUE	xMSannotator
C18	156.965	38.0047	-0.0355622	1.60858	-0.0783587	0.133546	0.99836	-0.242474	0.147679	0.997574
C18	402.937	38.5074	0.0355388	1.60752	0.254327	0.128098	0.99836	0.0882394	0.136868	0.997574
HILIC	416.315	40.4007	-0.0308183	1.6061	-0.0417538	0.110692	0.949344	-0.57524	0.0819169	0.903312
HILIC	594.481	36.7686	-0.0307961	1.60495	-0.056159	0.107457	0.949344	-0.445652	0.0771733	0.903312
C18	443.26	242.913	-0.0354757	1.60466	-0.180782	0.122321	0.99836	-0.107983	0.150751	0.997574
HILIC	263.013	231.83	0.0307592	1.60302	0.0745183	0.0997984	0.949344	0.288664	0.131538	0.971192	L-Cystine	HMDB00192	FALSE	xMSannotator
HILIC	214.253	27.1026	-0.0307417	1.60211	-0.1174	0.105235	0.949344	-0.198601	0.0998773	0.930693
HILIC	670.633	32.0311	-0.030741	1.60208	-0.0503652	0.0998204	0.949344	-0.487219	0.101088	0.930693	N-(2R-Hydroxytricosanoyl)-2S-amino-13S4R-octadecanetriol	HMDB35470	FALSE	xMSannotator
HILIC	235.206	280.176	0.0307194	1.60095	0.046098	0.0939647	0.938265	0.523591	0.10345	0.93671	26-Di-tert-butyl-4-ethylphenol	HMDB40179	FALSE	xMSannotator
HILIC	111.075	117.43	-0.0306816	1.59898	-0.20009	0.110003	0.949344	-0.0994317	0.142657	0.981549
HILIC	746.566	42.0928	0.0306814	1.59897	0.067717	0.0968843	0.949344	0.405124	0.0798469	0.903312	PE-NMe2(16:018:1(9Z)); PE(22:1(13Z)14:0); PE(22:014:1(9Z)); PE(20:1(11Z)16:0); PE(20:016:1(9Z)); PE(18:1(9Z)18:0); PE(18:1(11Z)18:0); PE(18:018:1(9Z)); PE(18:018:1(11Z)); PE(16:1(9Z)20:0); PE(16:020:1(11Z)); PE(14:1(9Z)22:0); PE(14:022:1(13Z)); PC(18:1(9Z)15:0); PC(18:1(11Z)15:0); PC(15:018:1(9Z)); PC(15:018:1(11Z))	HMDB10568; HMDB09514; HMDB09482; HMDB09253; HMDB09221; HMDB09057; HMDB09024; HMDB08993; HMDB08992; HMDB08965; HMDB08933; HMDB08874; HMDB08842; HMDB08099; HMDB08066; HMDB07939; HMDB07938	TRUE	xMSannotator
HILIC	121.007	89.0543	-0.0306759	1.59868	-0.154983	0.113389	0.949344	-0.126768	0.17303	0.98225
C18	235.102	173.053	0.0353275	1.59796	0.215306	0.137715	0.99836	0.0928011	0.137689	0.997574
C18	267.072	127.097	0.0352986	1.59665	0.10679	0.129856	0.99836	0.203606	0.11429	0.997574	Arabinosylhypoxanthine; Allopurinol riboside; 3-Deoxy-D-glycero-D-galacto-2-nonulosonic acid; Inosine	HMDB03040; HMDB00481; HMDB00425; HMDB00195	TRUE	xMSannotator
HILIC	374.734	70.2596	-0.0306094	1.59522	-0.43115	0.103823	0.949344	-0.0562025	0.128605	0.962435
C18	184.142	105.67	-0.0352512	1.59451	-0.0914649	0.126601	0.99836	-0.214682	0.15119	0.997574
C18	403	59.388	0.0352483	1.59438	0.0950438	0.128449	0.99836	0.217079	0.13943	0.997574
HILIC	271.227	289.737	-0.0305786	1.59361	-0.041866	0.107176	0.949344	-0.513867	0.12015	0.957496	11-Oxohexadecanoic acid; 9-Oxohexadecanoic acid; 8-Oxohexadecanoic acid; 3-Oxohexadecanoic acid	HMDB30978; HMDB30973; HMDB30972; HMDB10733	TRUE	xMSannotator
HILIC	433.352	37.5918	0.0305684	1.59308	0.068044	0.115784	0.955091	0.331467	0.108238	0.954465
C18	128.009	27.71	-0.0352032	1.59234	-0.0398127	0.133518	0.99836	-0.514943	0.110842	0.997574
HILIC	189.149	24.4419	-0.0305245	1.59079	-0.0533299	0.101775	0.949344	-0.468747	0.0879684	0.903312	Ethyl ()-3-hydroxyoctanoate; xi-5-Hydroxydecanoic acid; (1R2R4S)-p-Menthane-128-triol; 2-Hexyl-13-dioxolane-4-methanol; 2-Hexyl-13-dioxan-5-ol; (1S2S4R8R)-p-Menthane-129-triol; 26-Dimethyl-7-octene-236-triol; cis-p-Menthane-178-triol; 7-Methyl-3-methylene-167-octanetriol; (1R2R4R8R)-p-Menthane-289-triol; 9-Hydroxydecanoic acid; (R)-3-Hydroxydecanoic acid; 3-Hydroxycapric acid	HMDB41600; HMDB40329; HMDB39893; HMDB39669; HMDB39668; HMDB39470; HMDB38186; HMDB34783; HMDB33640; HMDB33574; HMDB33201; HMDB10725; HMDB02203	TRUE	xMSannotator
C18	163.077	35.967	-0.0351376	1.58937	-0.0975206	0.147004	0.99836	-0.187287	0.137292	0.997574	Phenyl butyrate; (3-Methylphenyl)methyl acetate; 2-Methylbenzyl alcohol acetate; 4-Methylbenzyl alcohol acetate; 12-Dimethoxy-4-vinylbenzene; Egomaketone; p-Mentha-24(8)-dien-93-olide; 4-Methyl-2-phenyl-13-dioxolane; Isoegomaketone; Lepalone; 4-Isopropylbenzoic acid; beta-Thujaplicin; Thymoquinone; Epoxyanethole; 3-Phenylpropyl formate; 2-Phenylethyl acetate; 4-(4-Hydroxyphenyl)-2-butanone; 1-(4-…	HMDB41612; HMDB41473; HMDB41472; HMDB40460; HMDB40359; HMDB38184; HMDB37174; HMDB37160; HMDB36098; HMDB35414; HMDB35268; HMDB35213; HMDB34732; HMDB34615; HMDB34471; HMDB33945; HMDB33723; HMDB32891; HMDB32620; HMDB32618; HMDB32586; HMDB32336; HMDB32038; HMDB31761; HMDB30063; HMDB30060; HMDB05809; HMDB05802; HMDB01955; HMDB00543; HMDB00329	TRUE	xMSannotator
HILIC	471.372	38.7545	-0.0304748	1.5882	-0.0501364	0.10486	0.949344	-0.449932	0.112203	0.955174	23-bis(Acetyloxy)propyl icosanoate; TG(8:08:08:0)	HMDB59930; HMDB11187	TRUE	xMSannotator
C18	185.057	29.7699	-0.03511	1.58812	-0.089523	0.12159	0.99836	-0.219409	0.15216	0.997574
HILIC	261.189	46.4982	-0.0304614	1.5875	-0.0541463	0.122522	0.958991	-0.382472	0.111696	0.955174
HILIC	413.33	38.7485	-0.0304494	1.58688	-0.0521459	0.101885	0.949344	-0.439084	0.108624	0.954762
HILIC	133.089	107.464	-0.0304334	1.58604	-0.0827166	0.108857	0.949344	-0.253616	0.116903	0.955174
C18	197.155	142.028	-0.0350399	1.58495	-0.112923	0.137802	0.99836	-0.133168	0.2587	0.997574	(37-Dimethyl-6-octenyl)oxyacetaldehyde; ()-Menthyl acetate; 11-Dimethoxy-37-dimethyl-26-octadiene; Hexyl 2-methyl-4-pentenoate; Hexyl 2-methyl-3-pentenoate; Ethyl 4-decenoate; 2-Hexenyl hexanoate; 7-Hexyl-2-oxepanone; Hexyl 2E-hexenoate; 2-Octenyl butyrate; 3-Heptyldihydro-5-methyl-2(3H)-furanone; xi-5-Dodecanolide; 1-Ethenylhexyl butanoate; Ethyl 2-decenoate; Methyl 9-undecenoate; Rhodinyl aceta…	HMDB41449; HMDB41264; HMDB40361; HMDB40163; HMDB40158; HMDB39220; HMDB38924; HMDB38895; HMDB38269; HMDB38081; HMDB37813; HMDB37742; HMDB37498; HMDB37329; HMDB37305; HMDB37186; HMDB36182; HMDB34844; HMDB34160; HMDB33378; HMDB32248; HMDB32235; HMDB32214; HMDB31683; HMDB29763; HMDB29585; HMDB10729; HMDB00529	TRUE	xMSannotator
C18	312.894	125.956	0.0350279	1.58441	0.0824163	0.140994	0.99836	0.240933	0.125216	0.997574
HILIC	506.786	69.9326	-0.0303956	1.58408	-0.0601876	0.118451	0.958991	-0.405713	0.0818539	0.903312
HILIC	371.227	44.9743	-0.0303901	1.58379	-0.0440394	0.114283	0.951643	-0.511056	0.11862	0.957496
HILIC	144.007	135.872	0.0303421	1.58128	0.105254	0.121645	0.958991	0.198469	0.120454	0.957496
HILIC	109.515	265.788	-0.0303371	1.58103	-0.184396	0.107125	0.949344	-0.124516	0.0999118	0.930693
C18	317.988	44.4542	-0.0349243	1.57972	-0.0969091	0.13724	0.99836	-0.187325	0.14394	0.997574
HILIC	398.274	36.7914	0.0303082	1.57952	0.0601031	0.117459	0.958017	0.370415	0.105124	0.948558
HILIC	205.068	73.0301	0.0303041	1.57931	0.060117	0.104238	0.949344	0.399894	0.107436	0.950473
HILIC	97.0009	146.409	0.0302869	1.57841	0.136697	0.113562	0.949344	0.166031	0.127195	0.962435
HILIC	265.18	27.9138	-0.030276	1.57784	-0.0584764	0.111534	0.949344	-0.401905	0.101905	0.935052	12-Oxo-23-dinor-1015-phytodienoic acid	HMDB32090	FALSE	xMSannotator
HILIC	422.326	38.5156	-0.0302483	1.5764	-0.129686	0.116676	0.955091	-0.18434	0.0822254	0.903312	Alpha-linolenyl carnitine; Gamma-linolenyl carnitine	HMDB06319; HMDB06318	TRUE	xMSannotator
HILIC	241.143	27.403	-0.0301954	1.57364	-0.203658	0.106072	0.949344	-0.103105	0.153751	0.981549	Imiquimod	HMDB14862	FALSE	xMSannotator
C18	307.255	230.352	-0.0347686	1.57268	-0.0913705	0.138107	0.99836	-0.189773	0.159767	0.997574
C18	452.923	60.8406	-0.0347662	1.57257	-0.0738161	0.150525	0.99836	-0.246625	0.127858	0.997574
C18	233.155	199.012	-0.0347183	1.5704	-0.229815	0.133392	0.99836	-0.0892315	0.129629	0.997574	Sugeonol; beta-Santalic acid; 46-Decadiyn-1-ol isovalerate; 27(14)-Illudadiene-1015-diol; 79-Illudadiene-314-diol; xi-2-Hydroxy-135-bisabolatrien-9-one; 37-Bisaboladiene-28-dione; Rishitinol; 7-(13-Cyclohexadienyl)-5-hydroxy-26-dimethyl-2-hepten-4-one; 4-Methylphenyl octanoate; 2-Methyl-4-phenyl-2-butyl 2-methylpropanoate; p-Hydroxynonanophenone; Cyclodehydroisolubimin; Isocurcumenol; Zerumbone o…	HMDB41036; HMDB39621; HMDB38914; HMDB38796; HMDB38795; HMDB38698; HMDB38198; HMDB38190; HMDB37739; HMDB37710; HMDB37640; HMDB37391; HMDB37038; HMDB36647; HMDB36466; HMDB36449; HMDB36427; HMDB36392; HMDB36390; HMDB36035; HMDB35935; HMDB35889; HMDB35869; HMDB35794; HMDB35639; HMDB35413; HMDB35408; HMDB35407; HMDB35202; HMDB34956; HMDB34742; HMDB34562; HMDB33960; HMDB33253; HMDB33252; HMDB32081; HMD…	TRUE	xMSannotator
C18	540.563	187.5	0.0347162	1.57031	0.0704118	0.146964	0.99836	0.267039	0.148203	0.997574
C18	169.123	173.439	-0.0346858	1.56894	-0.1498	0.141154	0.99836	-0.121397	0.155004	0.997574	2-Hydroxycineol; 2-Exo-hydroxy-18-cineole; ()-cis-Linalool 37-oxide; 6-Decenoic acid; ()-trans-Linalyl oxide; ()-cis-Linalyl oxide; Isopentyl 3-methyl-2-butenoate; Menthone lactone; cis-3-Hexenyl isobutyrate; 2-Propenyl heptanoate; Methyl 2-nonenoate; Ethyl 4Z-octenoate; 5-Decenoic acid; ()-6-Hydroxy-26-dimethyl-7-octen-4-one; 9-Hydroxygeraniol; xi-Tetrahydro-3-pentyl-2H-pyran-2-one; Ethyl (E)-2-…	HMDB59852; HMDB59610; HMDB41630; HMDB41012; HMDB40727; HMDB40726; HMDB40530; HMDB40330; HMDB40213; HMDB40208; HMDB40194; HMDB39795; HMDB39768; HMDB39149; HMDB38744; HMDB37632; HMDB37497; HMDB37217; HMDB37116; HMDB37021; HMDB36992; HMDB36990; HMDB36211; HMDB36099; HMDB35907; HMDB35839; HMDB35837; HMDB35365; HMDB35122; HMDB34880; HMDB34581; HMDB34427; HMDB33377; HMDB33203; HMDB32452; HMDB32393; HMD…	TRUE	xMSannotator
HILIC	672.776	78.7305	-0.0301039	1.56887	-0.068733	0.1136	0.949344	-0.273915	0.160426	0.98225
C18	173.009	29.3672	-0.0346641	1.56795	-0.108533	0.15051	0.99836	-0.163348	0.151179	0.997574	trans-Aconitic	HMDB00958	FALSE	In House Library
HILIC	196.984	63.5098	-0.0300496	1.56604	-0.0556501	0.12184	0.958991	-0.375	0.114196	0.955174
HILIC	384.334	24.6046	0.0300327	1.56516	0.209525	0.109634	0.949344	0.113898	0.0919733	0.917541
HILIC	135.08	29.6882	-0.030016	1.56429	-0.162153	0.107809	0.949344	-0.138393	0.128632	0.962435	m-Methylacetophenone; Indan-1-ol; o-Vinylanisole; 7-Nonene-35-diyn-1-ol; Chavicol; 3-Phenylpropanal; 1-Phenyl-1-propanone; 4-Methylacetophenone; 24-Dimethylbenzaldehyde; 4-Ethylbenzaldehyde; 2-Phenylpropanal; (Z)-4-(1-Propenyl)phenol; trans-Cinnamyl alcohol; Cinnamyl alcohol; (4-Methylphenyl)acetaldehyde	HMDB59895; HMDB59601; HMDB36441; HMDB34563; HMDB34107; HMDB33716; HMDB32623; HMDB32608; HMDB32142; HMDB32024; HMDB31626; HMDB30839; HMDB29698; HMDB29697; HMDB29639	TRUE	xMSannotator
C18	510.664	33.3552	-0.034541	1.56239	-0.0756505	0.149692	0.99836	-0.228877	0.138772	0.997574
HILIC	130.447	96.547	-0.0299782	1.56232	-0.177455	0.116165	0.955091	-0.118832	0.124283	0.958005
HILIC	202.18	38.2233	0.0299623	1.56149	0.137107	0.104267	0.949344	0.158152	0.116231	0.955174
C18	162.02	36.7012	-0.0344916	1.56015	-0.0675508	0.136714	0.99836	-0.27772	0.159645	0.997574
HILIC	443.309	39.6122	-0.029926	1.5596	-0.0768689	0.107836	0.949344	-0.270976	0.132749	0.972311
C18	444.25	276.35	0.0344386	1.55775	0.0854738	0.143652	0.99836	0.22123	0.13723	0.997574
HILIC	633.727	44.3579	-0.0298853	1.55748	-0.0536954	0.111725	0.949344	-0.405961	0.127265	0.962435
HILIC	608.088	36.6572	-0.0298815	1.55728	-0.104289	0.111494	0.949344	-0.19205	0.142966	0.981549	UDP-N-acetyl-alpha-D-galactosamine; UDP-N-acetyl-D-mannosamine; Uridine diphosphate-N-acetylgalactosamine; Uridine diphosphate-N-acetylglucosamine	HMDB60522; HMDB13112; HMDB00304; HMDB00290	TRUE	xMSannotator
HILIC	143.959	21.7211	-0.0298582	1.55607	-0.316121	0.122488	0.958991	-0.0639872	0.120587	0.957496
HILIC	134.058	101.969	-0.0298564	1.55597	-0.163883	0.132679	0.970527	-0.11368	0.152281	0.981549
C18	239.085	27.7267	-0.0343806	1.55513	-0.033808	0.141092	0.99836	-0.625548	0.0973688	0.997574
HILIC	512.917	84.5952	0.0298313	1.55467	0.168216	0.109929	0.949344	0.150325	0.101012	0.930693
HILIC	471.354	37.6768	-0.0298241	1.55429	-0.0524296	0.110287	0.949344	-0.428368	0.106489	0.949463
C18	95.9523	148.441	-0.0343532	1.55389	-0.146747	0.138649	0.99836	-0.130677	0.133604	0.997574
HILIC	233.9	67.093	0.0297896	1.55249	0.0671912	0.110087	0.949344	0.361596	0.0932163	0.917541
C18	224.027	34.7797	0.0343005	1.5515	0.126325	0.140081	0.99836	0.177118	0.125965	0.997574
HILIC	492.348	38.6475	-0.0297501	1.55044	-0.0829964	0.118268	0.958991	-0.250687	0.121273	0.957496
HILIC	97.0284	143.73	0.0297481	1.55033	0.186729	0.103107	0.949344	0.130195	0.111899	0.955174	Protoanemonin; 2-Furancarboxaldehyde	HMDB60503; HMDB32914	TRUE	xMSannotator
HILIC	383.77	68.0846	0.0297281	1.54929	0.152741	0.122006	0.958991	0.150518	0.136187	0.981125
HILIC	397.936	84.2632	0.0297175	1.54873	0.0601847	0.101645	0.949344	0.379407	0.115496	0.955174
C18	229.012	27.8587	0.0341996	1.54694	0.0844594	0.148456	0.99836	0.228061	0.141309	0.997574	D-Ribose	HMDB01548	FALSE	In House Library
C18	222.868	32.8759	0.0341828	1.54618	0.177549	0.140189	0.99836	0.106595	0.163327	0.997574
HILIC	337.109	95.4515	-0.0296482	1.54512	-0.297359	0.109881	0.949344	-0.072141	0.137956	0.981549	Musanolone D; Phaseol; Psoralidin; Sojagol; Atalantoflavone; Isosojagol; Dulciol D; Kanzonol W; Glabrone	HMDB41452; HMDB37922; HMDB34050; HMDB34027; HMDB30450; HMDB30141; HMDB29791; HMDB29787; HMDB29533	TRUE	xMSannotator
C18	384.972	59.5777	0.0341331	1.54393	0.216594	0.148974	0.99836	0.0925992	0.128362	0.997574	Sulfentrazone; Tioconazole	HMDB34852; HMDB15142	TRUE	xMSannotator
HILIC	462.643	67.0539	-0.0296137	1.54333	-0.193201	0.103792	0.949344	-0.124373	0.130906	0.971192
HILIC	524.708	37.6228	0.0295932	1.54226	0.0443758	0.12191	0.958991	0.470184	0.124364	0.958005
HILIC	311.816	140.003	-0.0295731	1.54121	-0.122029	0.119375	0.958991	-0.173377	0.114612	0.955174
C18	369.301	265.628	-0.0340638	1.5408	-0.0571609	0.1523	0.99836	-0.273341	0.205012	0.997574	Dioctyl hexanedioate; Diethylhexyl adipate	HMDB41619; HMDB40270	TRUE	xMSannotator
C18	288.769	32.5669	-0.0339607	1.53614	-0.0941427	0.132801	0.99836	-0.200225	0.151601	0.997574
HILIC	120.003	86.7739	-0.0294019	1.53229	-0.313113	0.127461	0.970527	-0.0567393	0.213541	0.98225
HILIC	253.18	24.8051	0.0293941	1.53188	0.187656	0.138792	0.970527	0.114601	0.0944338	0.925928	23-Dihydroabscisic alcohol; Bisacurone B; Urodiolenone; Toxin FS2; Hydroxypelenolide; Zedoarondiol; Piperalol; Dihydromyoporone; Epioxylubimin; alpha-Carissanol; 6alpha-Carissanol; Apotrichodiol; (4R5S7R11R)-1112-Dihydroxy-1(10)-spirovetiven-2-one; 3(4-5)-Abeo-411:412-diepoxy-3-eudesmanol; Acorusdiol; 1-Hydroxyepiacorone	HMDB40685; HMDB38502; HMDB37969; HMDB37063; HMDB36663; HMDB36448; HMDB35767; HMDB35729; HMDB35613; HMDB35597; HMDB35309; HMDB34574; HMDB33149; HMDB32122; HMDB30919; HMDB30918	TRUE	xMSannotator
HILIC	86.6651	60.2343	0.0293238	1.52822	0.0959344	0.151514	0.970527	0.239638	0.115692	0.955174
HILIC	568.426	36.3447	-0.0293205	1.52805	-0.0705492	0.120995	0.958991	-0.30531	0.116741	0.955174
C18	195.051	31.4062	0.0337031	1.52448	0.164719	0.144858	0.99836	0.10826	0.150776	0.997574	Gluconic; Gluconic	HMDB00625; HMDB00625	TRUE	In House Library
C18	486.938	37.4986	-0.0336931	1.52403	-0.0540911	0.144042	0.99836	-0.33276	0.150501	0.997574
C18	399.991	43.3236	-0.0336745	1.52319	-0.0888208	0.149895	0.99836	-0.202637	0.162417	0.997574
C18	235.17	182.455	-0.0336734	1.52314	-0.097668	0.144043	0.99836	-0.179451	0.168524	0.997574	Humulene diepoxide A; Tuberonone; Dihydro-alpha-santalic acid; Davanone; Petasitolone; Curcumol; beta-Ionyl acetate; Hernandulcin; (3xi7(11)Z)-7(11)-Copaene-412-diol; Tanavulgarol; Cyperolone; Humulene-8-hydroperoxide; Apotrichothecene; beta-Kessyl ketone; Aubergenone; Isolubimin; 4alpha5alpha-Epoxy-11-eudesmen-3a-ol; Rishitinone; (-)-Myrtenyl isovalerate; 7-Hydroxycostol; Epilubimin; 3-Hydroxy-1…	HMDB40712; HMDB39688; HMDB39525; HMDB38178; HMDB38144; HMDB38122; HMDB38027; HMDB37906; HMDB37393; HMDB36687; HMDB36680; HMDB36668; HMDB36549; HMDB36446; HMDB35827; HMDB35648; HMDB35301; HMDB35147; HMDB35127; HMDB35040; HMDB35032; HMDB34722; HMDB34714; HMDB33104; HMDB33083; HMDB32681; HMDB32292; HMDB32048; HMDB31348; HMDB30920; HMDB30916; HMDB30891; HMDB02352	TRUE	xMSannotator
C18	421.06	37.3341	-0.0336668	1.52284	-0.0459366	0.158143	0.99836	-0.404194	0.130526	0.997574
HILIC	222.956	102.266	-0.0291961	1.52156	-0.064043	0.112337	0.949344	-0.316063	0.145245	0.981549
C18	496.304	202.538	0.0336216	1.5208	0.0783566	0.140079	0.99836	0.239334	0.14347	0.997574
C18	579.35	213.173	-0.0336204	1.52074	-0.129258	0.153335	0.99836	-0.146135	0.125001	0.997574
HILIC	552.801	72.0153	-0.0291724	1.52033	-0.107224	0.114926	0.951643	-0.20834	0.117111	0.955174
HILIC	189.164	37.5365	-0.0291576	1.51956	-0.0815937	0.120391	0.958991	-0.269243	0.111042	0.955174
C18	497.297	205.252	0.0335674	1.51834	0.0852362	0.153039	0.99836	0.210612	0.165265	0.997574
C18	356.288	267.579	-0.0335627	1.51813	-0.0849717	0.150537	0.99836	-0.185342	0.201351	0.997574
C18	418.326	255.895	0.0335345	1.51686	0.210247	0.150485	0.99836	0.0868466	0.155593	0.997574
HILIC	212.02	130.286	-0.0290864	1.51584	-0.0752867	0.138106	0.970527	-0.266599	0.113997	0.955174
HILIC	155.107	287.243	-0.0290545	1.51418	-0.0427593	0.133284	0.970527	-0.485684	0.123383	0.958005	4-Oxo-2-nonenal; Anapear; xi-226-Trimethyl-14-cyclohexanedione; Allyl hexenoate; Octahydro-2H-1-benzopyran-2-one; Enol-355-Trimethyl-12-cyclohexanedione; 355-Trimethyl-12-cyclohexanedione; (E)-26-Dimethyl-25-heptadienoic acid; 2-Nonenoic acid gamma-lactone; 24-Hexadienyl propionate; Methyl 2-octynoate	HMDB60285; HMDB40285; HMDB38697; HMDB38268; HMDB37276; HMDB36239; HMDB36177; HMDB35135; HMDB32442; HMDB32314; HMDB31302	TRUE	xMSannotator
HILIC	151.144	58.9108	0.0290424	1.51355	0.0478731	0.119788	0.958991	0.466019	0.114771	0.955174
C18	189.011	34.0304	-0.0334544	1.51323	-0.117746	0.150182	0.99836	-0.165383	0.11712	0.997574
C18	252.913	69.353	0.0334213	1.51174	0.0640626	0.144243	0.99836	0.287274	0.159189	0.997574
C18	429.301	160.373	0.0334016	1.51085	0.119331	0.165167	0.99836	0.137086	0.18767	0.997574	24-Oxo-1alpha25-dihydroxyvitamin D3; 25-Hydroxyvitamin D3-2623-lactol; Schidigeragenin C; Barogenin; Australigenin; 7 alpha-Hydroxy-3-oxo-4-cholestenoate; MG(24:6(6Z9Z12Z15Z18Z21Z)0:00:0); MG(0:024:6(6Z9Z12Z15Z18Z21Z)0:0)	HMDB60128; HMDB60127; HMDB36249; HMDB34403; HMDB30066; HMDB12458; HMDB11590; HMDB11560	TRUE	xMSannotator
HILIC	217.155	81.6831	0.0289821	1.51041	0.0603677	0.11938	0.958991	0.363132	0.115741	0.955174	Valyl-Valine	HMDB29140	FALSE	xMSannotator
HILIC	135.011	176.186	0.0289757	1.51007	0.0903194	0.127638	0.970527	0.225481	0.124998	0.958005
HILIC	333.144	41.6293	-0.0289469	1.50857	-0.039029	0.126396	0.970527	-0.593186	0.0783368	0.903312	meta-O-Dealkylated flecainide; Zanamivir	HMDB60831; HMDB14698	TRUE	xMSannotator
C18	595.494	270.667	-0.0333332	1.50775	-0.052076	0.150249	0.99836	-0.382561	0.113736	0.997574	Glycerol triundecanoate	HMDB31089	FALSE	xMSannotator
HILIC	187.991	87.2562	-0.0289254	1.50745	-0.270562	0.124882	0.970527	-0.0689732	0.187363	0.98225
C18	245.114	27.9382	0.0333162	1.50698	0.085109	0.158083	0.99836	0.196229	0.182214	0.997574	Glu-Val; Leucyl-Aspartate; Isoleucyl-Aspartate; Aspartyl-Leucine; Aspartyl-Isoleucine; L-gamma-glutamyl-L-valine; L-beta-aspartyl-L-leucine	HMDB59717; HMDB28925; HMDB28903; HMDB28757; HMDB28756; HMDB11172; HMDB11166	TRUE	xMSannotator
C18	412.945	45.9165	-0.0332958	1.50606	-0.0668221	0.148066	0.99836	-0.259845	0.168696	0.997574
C18	342.292	271.418	0.0332889	1.50575	0.0756506	0.155005	0.99836	0.223062	0.172271	0.997574
C18	201.965	27.7099	0.0332681	1.50481	0.0550845	0.162881	0.99836	0.310693	0.168986	0.997574
C18	417.304	204.211	0.0332651	1.50467	0.0771978	0.16136	0.99836	0.215442	0.159031	0.997574	Hexadecyl ferulate; 11-Carboxy-alpha-chromanol	HMDB39317; HMDB12515	TRUE	xMSannotator
HILIC	365.105	100.434	0.0288249	1.50222	0.113048	0.126972	0.970527	0.181409	0.117644	0.956651	Gerberinol	HMDB33304	FALSE	xMSannotator
HILIC	527.296	45.2302	-0.028817	1.5018	-0.0678796	0.132084	0.970527	-0.263733	0.154677	0.981549	Isodesmosine; Desmosine	HMDB00739; HMDB00572	TRUE	xMSannotator
HILIC	669.404	81.7444	-0.0288114	1.50151	-0.076201	0.109482	0.949344	-0.304513	0.112708	0.955174
HILIC	808.751	80.3462	-0.028801	1.50097	-0.062748	0.135062	0.970527	-0.313911	0.132794	0.972311
HILIC	87.1826	77.7255	-0.0287911	1.50045	-0.049727	0.130221	0.970527	-0.384898	0.14309	0.981549
HILIC	141.091	287.254	0.0287829	1.50003	0.0437464	0.125924	0.970527	0.450403	0.12745	0.962435	2-Propyl-24-pentadienoic acid; 344-Trimethyl-12-cyclopentanedione; Ethyl sorbate; 3-Isopropyl-12-cyclopentanedione; 355-Trimethyl-12-cyclopentanedione; 4-Ethyl-2-hydroxy-3-methyl-2-cyclopenten-1-one; 2-Hydroxy-345-trimethyl-2-cyclopenten-1-one; 3-Propyl-12-cyclopentanedione; Allyl tiglate; Ethyl 2-methyl-34-pentadienoate; 3-Ethyl-5-methyl-12-cyclopentanedione; 3-Ethyl-2-hydroxy-4-methyl-2-cyclope…	HMDB60682; HMDB40526; HMDB40463; HMDB39681; HMDB39680; HMDB39673; HMDB39652; HMDB39651; HMDB37625; HMDB37196; HMDB37167; HMDB36176; HMDB32311	TRUE	xMSannotator
HILIC	181.159	22.6385	-0.0287795	1.49985	-0.179031	0.139418	0.970527	-0.101214	0.158363	0.98225	(2E4E)-24-Dodecadienal; Tricycloekasantalol; cis-Quinceoxepane; 2-trans-6-cis-Dodecadienal; Homodihydrojasmone	HMDB39590; HMDB39339; HMDB38108; HMDB32531; HMDB31181	TRUE	xMSannotator
HILIC	114.059	51.6367	-0.0287534	1.49849	-0.0770257	0.13242	0.970527	-0.311589	0.0704567	0.903312
HILIC	656.524	35.3951	-0.0287165	1.49657	-0.0582449	0.132577	0.970527	-0.330957	0.141662	0.981549
C18	159.065	94.4327	-0.0330608	1.49543	-0.0740555	0.15771	0.99836	-0.206926	0.194633	0.997574	Ethyl methylsuccinate; 2-Ethylglutaric acid; Mono-methyl-adipate; Propyleneglycol diacetate; Diethyl malonate; 2-Methyladipic acid; 33-Dimethylglutaric acid; Pimelic acid; 3-Methyladipic acid	HMDB59893; HMDB59738; HMDB59722; HMDB41605; HMDB29573; HMDB29167; HMDB02441; HMDB00857; HMDB00555	TRUE	xMSannotator
HILIC	485.095	91.52	-0.0286301	1.49206	-0.0626354	0.134409	0.970527	-0.307111	0.150453	0.981549	12-Di-O-galloylhamamelofuranose; Gallic acid 4-O-(6-galloylglucoside); Gallic acid 3-O-(6-galloylglucoside); 26-Digalloylglucose; 16-Digalloyl-beta-D-glucopyranose; 12-Digalloyl-beta-D-glucopyranose; Hamamelitannin	HMDB39367; HMDB39326; HMDB39325; HMDB39181; HMDB39179; HMDB39178; HMDB33785	TRUE	xMSannotator
HILIC	235.133	33.8672	0.0286269	1.4919	0.0951624	0.136052	0.970527	0.198625	0.135173	0.979016	Pterosin N; (S)-Pterosin P; Dehydrooreadone; (10S11S)-Pterosin C	HMDB38218; HMDB36607; HMDB36046; HMDB30763	TRUE	xMSannotator
HILIC	243.027	232.573	0.0286148	1.49127	0.0511861	0.121433	0.958991	0.383693	0.153581	0.981549	Inositol cyclic phosphate	HMDB01125	FALSE	xMSannotator
C18	89.0244	31.2948	0.0329144	1.48881	0.198684	0.157169	0.99836	0.0693136	0.264353	0.997574	Glyceraldehyde; L-Lactic	HMDB01051; HMDB00190	TRUE	In House Library
HILIC	284.135	126.053	-0.0285473	1.48775	-0.0391265	0.134481	0.970527	-0.459741	0.169467	0.98225	Gamma-glutamyl-Histidine; Histidinyl-Gamma-glutamate; Histidinyl-Glutamine; Glutaminyl-Histidine	HMDB29151; HMDB28899; HMDB28883; HMDB28799	TRUE	xMSannotator
HILIC	648.681	65.5292	-0.0285425	1.4875	-0.0927101	0.128822	0.970527	-0.193493	0.149515	0.981549
C18	190.006	34.3808	-0.0328658	1.48661	-0.0375433	0.176138	0.99836	-0.4206	0.158474	0.997574
HILIC	718.619	65.4911	0.0285117	1.48589	0.0613592	0.137953	0.970527	0.341914	0.114289	0.955174
HILIC	322.931	93.4418	-0.0285107	1.48584	-0.0655747	0.136805	0.970527	-0.314715	0.120108	0.957496
C18	225.07	29.565	-0.0328475	1.48578	-0.0352862	0.157742	0.99836	-0.698965	0.0635104	0.997574
C18	623.338	187.932	-0.0328273	1.48487	-0.0590701	0.154276	0.99836	-0.290003	0.156718	0.997574
C18	240.021	30.9185	0.032827	1.48485	0.0530363	0.154131	0.99836	0.325961	0.173217	0.997574
C18	296.89	40.7436	0.0327969	1.48349	0.229598	0.155076	0.99836	0.0775572	0.18202	0.997574
C18	365.246	28.5534	-0.0327778	1.48263	-0.147296	0.15339	0.99836	-0.131741	0.134728	0.997574
C18	426.899	54.4278	0.0327603	1.48184	0.061978	0.156523	0.99836	0.289407	0.143891	0.997574
C18	308.856	69.0288	0.0327373	1.4808	0.0961681	0.161066	0.99836	0.161988	0.19229	0.997574
HILIC	184.933	175.319	0.0284113	1.48066	0.121961	0.144197	0.970527	0.16665	0.132816	0.972311
C18	524.299	173.873	0.0327129	1.47969	0.0733784	0.169597	0.99836	0.229241	0.157065	0.997574
C18	242.176	244.398	-0.0326461	1.47667	-0.0561872	0.175609	0.99836	-0.297299	0.163007	0.997574	N-Undecanoylglycine	HMDB13286	FALSE	xMSannotator
HILIC	430.243	44.4711	-0.0283172	1.47576	-0.0543881	0.134443	0.970527	-0.372017	0.138545	0.981549
C18	508.275	161.077	0.0326249	1.47571	0.0844412	0.161364	0.99836	0.185949	0.204501	0.997574
C18	562.384	184.004	0.0326246	1.4757	0.0692011	0.158218	0.99836	0.252016	0.151848	0.997574	LysoPE(24:1(15Z)0:0); LysoPE(0:024:1(15Z))	HMDB11528; HMDB11498	TRUE	xMSannotator
HILIC	335.094	86.3354	0.0282953	1.47462	0.163272	0.130506	0.970527	0.109121	0.165077	0.98225	Progabide	HMDB14975	FALSE	xMSannotator
HILIC	190.086	47.681	-0.0282448	1.47199	-0.139858	0.131317	0.970527	-0.144672	0.126694	0.962435	Indole-3-methyl	HMDB29738	FALSE	In House Library
HILIC	324.289	30.3711	-0.0281905	1.46915	-0.14323	0.13473	0.970527	-0.135815	0.145537	0.981549	Linoleoyl ethanolamide	HMDB12252	FALSE	xMSannotator
HILIC	207.159	29.5697	0.0281719	1.46818	0.0737921	0.14751	0.970527	0.243323	0.157596	0.98225
C18	266.018	28.8282	-0.0324574	1.46814	-0.0319333	0.156823	0.99836	-0.526823	0.166225	0.997574
C18	356.268	226.771	0.032448	1.46771	0.069587	0.163532	0.99836	0.262701	0.131923	0.997574
HILIC	158.843	59.8213	0.0281553	1.46732	0.0665017	0.15645	0.970527	0.286629	0.129325	0.964962
C18	583.758	113.044	-0.0324225	1.46656	-0.0446087	0.154774	0.99836	-0.425817	0.125479	0.997574
HILIC	235.869	240.484	-0.0281229	1.46563	-0.0924403	0.135853	0.970527	-0.21494	0.121054	0.957496
C18	272.958	133.218	0.0323808	1.46467	0.0869725	0.172377	0.99836	0.187665	0.180118	0.997574	Ribose-1-arsenate	HMDB12285	FALSE	xMSannotator
C18	362.969	64.5085	-0.0323805	1.46466	-0.0836146	0.159433	0.99836	-0.213119	0.140989	0.997574
HILIC	1052.3	67.3706	0.0280944	1.46415	0.0602345	0.138765	0.970527	0.324588	0.143052	0.981549
C18	239.022	34.3657	0.0323586	1.46367	0.0587588	0.175699	0.99836	0.271269	0.17989	0.997574
HILIC	275.059	87.6138	-0.0280716	1.46296	-0.123743	0.13568	0.970527	-0.163248	0.12384	0.958005	4-Hydroxy-5-(phenyl)-valeric acid-O-sulphate	HMDB59981	FALSE	xMSannotator
C18	408.26	201.785	0.0323364	1.46266	0.0795538	0.163802	0.99836	0.2202	0.17069	0.997574
HILIC	356.227	42.1875	-0.0280144	1.45998	-0.059373	0.138364	0.970527	-0.323201	0.142059	0.981549
HILIC	332.262	37.5998	-0.0280074	1.45961	-0.0526659	0.14408	0.970527	-0.399441	0.0971942	0.930693
HILIC	570.619	66.933	-0.0280013	1.45929	-0.0569555	0.134449	0.970527	-0.320926	0.158337	0.98225
C18	188.057	31.4384	0.0322384	1.45823	0.0480706	0.174482	0.99836	0.344197	0.161386	0.997574	N-Acetylglutamic	HMDB01138	FALSE	In House Library
HILIC	368.279	39.2508	-0.0279671	1.45751	-0.133536	0.149109	0.970527	-0.142241	0.138161	0.981549	3 5-Tetradecadiencarnitine	HMDB13331	FALSE	xMSannotator
C18	417.322	255.934	0.0322126	1.45706	0.211382	0.167616	0.99836	0.0789719	0.173919	0.997574
HILIC	160.115	268.455	-0.0279395	1.45607	-0.104687	0.131647	0.970527	-0.17212	0.1666	0.98225	()-2-Pentylthiazolidine	HMDB40057	FALSE	xMSannotator
HILIC	359.995	73.962	-0.0279353	1.45586	-0.0355958	0.142349	0.970527	-0.571888	0.1119	0.955174
HILIC	367.335	36.5491	0.0279298	1.45557	0.0664198	0.14078	0.970527	0.312389	0.114546	0.955174
C18	158.037	38.3307	0.0321709	1.45518	0.0337295	0.173978	0.99836	0.481752	0.151371	0.997574
C18	112.963	46.3944	-0.0321211	1.45293	-0.19701	0.152549	0.99836	-0.0974494	0.155945	0.997574
C18	279.319	222.875	-0.0320769	1.45093	-0.156874	0.175635	0.99836	-0.0853721	0.260928	0.997574
C18	257.212	151.161	0.0320233	1.4485	0.0817966	0.166036	0.99836	0.193426	0.19204	0.997574	Ethyl 3-hydroxytridecanoate; 10-Hydroxymyristic acid methyl ester	HMDB59866; HMDB31061	TRUE	xMSannotator
HILIC	273.855	147.89	-0.0277717	1.44733	-0.0978113	0.146866	0.970527	-0.186695	0.14494	0.981549
HILIC	276.155	176.991	-0.0277704	1.44726	-0.09408	0.142813	0.970527	-0.181409	0.16679	0.98225	L-a-glutamyl-L-Lysine; Epsilon-(gamma-Glutamyl)-lysine	HMDB04207; HMDB03869	TRUE	xMSannotator
HILIC	329.03	87.1157	-0.0277589	1.44666	-0.180532	0.148382	0.970527	-0.0942057	0.181484	0.98225
C18	392.008	35.9415	0.0319772	1.44642	0.0468543	0.163934	0.99836	0.345605	0.198537	0.997574
HILIC	106.065	122.831	-0.0277472	1.44605	-0.140558	0.155053	0.970527	-0.126423	0.137672	0.981549
HILIC	190.05	30.0493	0.0277253	1.44491	0.122501	0.157967	0.970527	0.150437	0.142875	0.981549	Kynurenic	HMDB00715	FALSE	In House Library
HILIC	1098.28	68.9595	0.0277111	1.44417	0.0578577	0.135763	0.970527	0.345998	0.139316	0.981549	YGM 1B	HMDB35460	FALSE	xMSannotator
HILIC	140.099	74.0966	-0.0277095	1.44409	-0.0690752	0.149056	0.970527	-0.297054	0.0992284	0.930693
HILIC	110.093	115.835	-0.0277067	1.44394	-0.0903412	0.148611	0.970527	-0.195329	0.159386	0.98225
HILIC	414.321	38.3907	-0.0276813	1.44262	-0.0548985	0.137672	0.970527	-0.357738	0.137753	0.981549	3-Hydroxy-9-hexadecenoylcarnitine	HMDB13333	FALSE	xMSannotator
HILIC	140.038	74.2327	-0.0276582	1.44141	-0.106972	0.145599	0.970527	-0.192568	0.106972	0.949463
C18	345.016	45.84	0.0318413	1.44027	0.0630591	0.190007	0.99836	0.261707	0.174943	0.997574
C18	142.949	81.8144	-0.0318298	1.43975	-0.136769	0.157864	0.99836	-0.114897	0.194612	0.997574
C18	148.98	33.2125	0.0318288	1.4397	0.197941	0.174022	0.99836	0.0663929	0.272826	0.997574
HILIC	494.843	73.9942	-0.0276093	1.43887	-0.182986	0.131838	0.970527	-0.114391	0.139962	0.981549
C18	568.266	189.444	-0.0318056	1.43866	-0.104946	0.187757	0.99836	-0.147699	0.155931	0.997574
C18	136.97	138.306	-0.0317773	1.43737	-0.100598	0.172269	0.99836	-0.154161	0.177471	0.997574
C18	588.572	32.4324	-0.0317747	1.43726	-0.050645	0.164735	0.99836	-0.294502	0.216531	0.997574
C18	279.224	211.436	-0.0317287	1.43517	-0.0613797	0.180369	0.99836	-0.222542	0.227665	0.997574
HILIC	125.038	142.346	0.027534	1.43494	0.221923	0.146103	0.970527	0.0895956	0.173372	0.98225
HILIC	136.076	70.5084	-0.0274915	1.43273	-0.25931	0.152119	0.970527	-0.0675596	0.179998	0.98225	4-Acetyl-3-methylpyridine; 4-Acetyl-2-methylpyridine; 2-Acetyl-5-methylpyridine; 5-(2-Furanyl)-34-dihydro-2H-pyrrole; 23-Dihydro-1H-pyrrolizine-5-carboxaldehyde; 2-Acetyl-6-methylpyridine; 2-Acetyl-4-methylpyridine; 2-Aminoacetophenone; 2-Aminoacetophenone; 2-Phenylacetamide; N-Acetylarylamine	HMDB40224; HMDB40223; HMDB40222; HMDB40013; HMDB40008; HMDB37072; HMDB37071; HMDB32630; HMDB32628; HMDB10715; HMDB01250	TRUE	xMSannotator
C18	322.856	33.1905	0.0316709	1.43256	0.142782	0.168516	0.99836	0.0899084	0.306138	0.997574
C18	512.071	37.5704	0.0316585	1.432	0.0535191	0.170571	0.99836	0.291611	0.199231	0.997574
HILIC	199.966	137.722	-0.0274712	1.43167	-0.0969095	0.142229	0.970527	-0.18243	0.160122	0.98225
C18	292.807	33.8102	0.0316458	1.43142	0.0416962	0.18485	0.99836	0.400568	0.15898	0.997574
C18	301.12	206.59	-0.0316313	1.43077	-0.0637213	0.173541	0.99836	-0.237328	0.20312	0.997574
HILIC	86.9087	60.93	-0.0274525	1.43069	-0.223756	0.147614	0.970527	-0.0807449	0.164699	0.98225
C18	172.015	34.8462	0.0316276	1.4306	0.103393	0.18321	0.99836	0.147672	0.205516	0.997574
HILIC	358.243	43.3145	0.0274398	1.43003	0.0428163	0.15847	0.970527	0.425792	0.144618	0.981549
C18	419.282	224.1	-0.0316093	1.42978	-0.0970261	0.175748	0.99836	-0.155098	0.201029	0.997574
C18	404.31	255.912	0.0316066	1.42965	0.251551	0.17096	0.99836	0.0637655	0.191536	0.997574
HILIC	512.707	67.6665	-0.0274192	1.42896	-0.269374	0.151813	0.970527	-0.061047	0.174894	0.98225
C18	198.158	137.762	-0.0315907	1.42894	-0.0570889	0.174548	0.99836	-0.220726	0.293757	0.997574
HILIC	111.039	221.001	0.0274017	1.42804	0.15787	0.156884	0.970527	0.140548	0.124534	0.958005
C18	259.173	119.742	0.0315537	1.42726	0.0655857	0.186386	0.99836	0.244976	0.17195	0.997574
HILIC	244.154	37.5565	0.0273814	1.42699	0.116696	0.148265	0.970527	0.134992	0.20068	0.98225	Tiglylcarnitine	HMDB02366	FALSE	xMSannotator
C18	234.09	176.488	0.0315325	1.4263	0.0898706	0.180716	0.99836	0.168547	0.195196	0.997574
HILIC	470.852	38.2394	0.0273622	1.42599	0.070636	0.144372	0.970527	0.282882	0.149444	0.981549
HILIC	356.243	38.0803	-0.0273527	1.4255	-0.0536922	0.142486	0.970527	-0.373983	0.12373	0.958005
C18	434.32	197.553	0.0315073	1.42516	0.0732399	0.17713	0.99836	0.218692	0.183005	0.997574
HILIC	608.565	68.6421	-0.0273385	1.42475	-0.408395	0.150031	0.970527	-0.0440961	0.201638	0.98225
HILIC	470.675	65.7484	-0.0273338	1.42451	-0.0364897	0.168107	0.970527	-0.465572	0.152777	0.981549
HILIC	556.859	81.9553	-0.0273208	1.42383	-0.364395	0.129094	0.970527	-0.052808	0.161533	0.98225
C18	183.035	29.0847	-0.0314566	1.42287	-0.0872134	0.207638	0.99836	-0.169985	0.15282	0.997574
HILIC	191.043	121.513	-0.0272977	1.42263	-0.0426723	0.151161	0.970527	-0.447125	0.128449	0.962435
C18	102.558	255.767	0.0314495	1.42255	0.155927	0.185725	0.99836	0.100042	0.186179	0.997574
HILIC	469.312	50.7737	-0.0272938	1.42242	-0.19466	0.150638	0.970527	-0.075347	0.257695	0.98225
C18	560.33	193.384	-0.0314263	1.4215	-0.078131	0.174768	0.99836	-0.210403	0.164679	0.997574
HILIC	214.144	34.7441	0.0272655	1.42095	0.156239	0.15978	0.970527	0.106364	0.171224	0.98225
HILIC	105.084	54.0596	0.0272601	1.42067	0.061813	0.157002	0.970527	0.302329	0.143831	0.981549
C18	360.833	33.9099	0.0313915	1.41992	0.196128	0.18596	0.99836	0.0903259	0.163942	0.997574
HILIC	542.927	83.1868	0.0272421	1.41973	0.0791209	0.139204	0.970527	0.227059	0.179867	0.98225
HILIC	406.091	92.7706	-0.0272125	1.41819	-0.0500537	0.145858	0.970527	-0.348245	0.15752	0.98225
C18	386.237	159.726	-0.0313423	1.4177	-0.09839	0.181758	0.99836	-0.153761	0.179119	0.997574
C18	349.06	62.1768	-0.0313417	1.41767	-0.0632987	0.1656	0.99836	-0.263444	0.159393	0.997574
C18	444.951	49.0378	-0.0313245	1.41689	-0.0640559	0.164142	0.99836	-0.25929	0.173987	0.997574
HILIC	338.341	36.188	-0.0271788	1.41643	-0.098377	0.165888	0.970527	-0.187984	0.140087	0.981549
HILIC	91.5239	175.556	0.0271618	1.41554	0.125269	0.17324	0.970527	0.143579	0.134563	0.9772
C18	475.306	161.623	0.0312662	1.41425	0.0959578	0.196851	0.99836	0.142428	0.231737	0.997574	Polyporusterone C; Polyporusterone B	HMDB38497; HMDB38496	TRUE	xMSannotator
HILIC	335.125	284.631	0.0271275	1.41376	0.187308	0.149796	0.970527	0.102243	0.136061	0.981125	Cappariloside A	HMDB34937	FALSE	xMSannotator
HILIC	267.195	28.3487	0.0270566	1.41006	0.103645	0.140308	0.970527	0.183979	0.162289	0.98225	Tetranor 12-HETE; 4-Hydroxy-3-methoxy-210-bisaboladien-9-one	HMDB60055; HMDB33917	TRUE	xMSannotator
HILIC	499.31	49.4341	0.0270459	1.4095	0.0468061	0.154655	0.970527	0.399336	0.150194	0.981549
HILIC	191.143	29.7531	-0.0270451	1.40946	-0.128461	0.154475	0.970527	-0.152743	0.12372	0.958005	Megastigmatrienone; dehydro-beta-Ionone; xi-3-(4-Isopropylphenyl)-2-methylpropanal; 2267-Tetramethylbicyclo430nona-1(9)4-dien-8-one; 358-Megastigmatrien-7-one; 2-(3-Phenylpropyl)tetrahydrofuran; beta-Damascenone	HMDB59906; HMDB59904; HMDB37763; HMDB36685; HMDB36572; HMDB36178; HMDB13804	TRUE	xMSannotator
C18	440.679	32.2434	-0.0311352	1.40833	-0.273868	0.174108	0.99836	-0.0617123	0.172885	0.997574
HILIC	301.293	31.4773	0.0270182	1.40806	0.08322	0.153204	0.970527	0.20671	0.170134	0.98225
C18	353.27	244.868	-0.0310752	1.40562	-0.134703	0.188405	0.99836	-0.102618	0.239831	0.997574	MG(18:2(9Z12Z)0:00:0); MG(0:018:2(9Z12Z)0:0)	HMDB11568; HMDB11538	TRUE	xMSannotator
HILIC	232.017	86.2703	-0.0269376	1.40386	-0.198161	0.157268	0.970527	-0.0867796	0.169638	0.98225
HILIC	255.159	31.7624	0.0269247	1.40319	0.117742	0.161128	0.970527	0.142488	0.16799	0.98225
HILIC	130.114	111.208	-0.026917	1.40279	-0.0881174	0.16211	0.970527	-0.195521	0.151442	0.981549
HILIC	1134.19	68.175	-0.0269006	1.40193	-0.188433	0.167748	0.970527	-0.0868388	0.192288	0.98225
C18	309.078	64.7046	0.0309836	1.40147	0.0818905	0.19255	0.99836	0.211903	0.161271	0.997574	611-Dihydroxy-22-dimethylpyrano32-cxanthen-7(2H)-one	HMDB40357	FALSE	xMSannotator
C18	346.89	103.708	0.0309714	1.40092	0.0729109	0.181139	0.99836	0.234965	0.169224	0.997574
HILIC	1144.22	67.9365	-0.0268788	1.4008	-0.161725	0.168009	0.970527	-0.0956626	0.188288	0.98225
C18	164.978	42.7594	-0.0309669	1.40072	-0.103339	0.184419	0.99836	-0.147098	0.192548	0.997574
HILIC	528.308	45.1318	-0.0268467	1.39912	-0.0695559	0.155019	0.970527	-0.226443	0.182014	0.98225	LysoPE(22:5(7Z10Z13Z16Z19Z)0:0); LysoPE(22:5(4Z7Z10Z13Z16Z)0:0); LysoPE(0:022:5(7Z10Z13Z16Z19Z)); LysoPE(0:022:5(4Z7Z10Z13Z16Z))	HMDB11525; HMDB11524; HMDB11495; HMDB11494	TRUE	xMSannotator
HILIC	137.046	56.4116	-0.0268321	1.39836	-0.182827	0.155535	0.970527	-0.0974961	0.161571	0.98225	Hypoxanthine	HMDB00157	FALSE	In House Library
C18	335.22	214.83	-0.0309132	1.39829	-0.0573822	0.198599	0.99836	-0.185826	0.34207	0.997574	1220-DiHETE; Prostaglandin C1; 9-Deoxy-delta12-PGD2; ent-1(10)-Halimene-1519-dioic acid; 9alpha-(3-Methylbutanoyloxy)-4S-hydroxy-10(14)-oplopen-3-one; (14S)-1415-Dihydroxy-8(17)13(16)-labdadien-19-oic acid; 67-dihydro-5-oxo-12-epi-LTB4; 1011-dihydro-12-oxo-LTB4; 5-HPETE; 815-DiHETE; 515-DiHETE; 1718-DiHETE; 1415-DiHETE; 12(S)-Leukotriene B4; 6-trans-12-epi-Leukotriene B4; 6-trans-Leukotriene B4; …	HMDB60105; HMDB60104; HMDB60103; HMDB39441; HMDB39171; HMDB34686; HMDB12839; HMDB12498; HMDB11135; HMDB10219; HMDB10216; HMDB10211; HMDB10204; HMDB05089; HMDB05088; HMDB05087; HMDB05050; HMDB04699; HMDB04696; HMDB04693; HMDB04692; HMDB04690; HMDB04688; HMDB04244; HMDB04243; HMDB02982; HMDB02656; HMDB02236; HMDB01193; HMDB01085	TRUE	xMSannotator
C18	199.038	31.7441	-0.0308978	1.39759	-0.142367	0.17417	0.99836	-0.118146	0.149267	0.997574	Potassium 2-(1-ethoxy) ethoxypropanoate	HMDB37192	FALSE	xMSannotator
C18	568.622	33.4984	-0.0308795	1.39676	-0.0479644	0.197904	0.99836	-0.295973	0.181687	0.997574
HILIC	464.777	67.0913	-0.0267871	1.39602	-0.0547914	0.163404	0.970527	-0.320727	0.16745	0.98225
HILIC	415.077	74.4371	-0.0267757	1.39542	-0.0673359	0.151268	0.970527	-0.277714	0.138294	0.981549	(7R)-7-(5-Carboxy-5-oxopentanoyl)aminocephalosporinate	HMDB60316	FALSE	xMSannotator
C18	524.5	189.789	-0.0307979	1.39307	-0.0728539	0.196962	0.99836	-0.182414	0.235032	0.997574
C18	539.978	55.5589	0.0307942	1.39291	0.0783568	0.194333	0.99836	0.186989	0.1966	0.997574
HILIC	221.07	102.078	0.0267164	1.39233	0.0896162	0.153177	0.970527	0.213717	0.140239	0.981549
HILIC	376.023	96.8127	-0.0267154	1.39228	-0.0698056	0.152683	0.970527	-0.231037	0.183871	0.98225
HILIC	464.346	38.116	-0.0267126	1.39213	-0.0671895	0.158149	0.970527	-0.256494	0.154612	0.981549
C18	194.082	168.774	0.0307664	1.39165	0.0838445	0.197673	0.99836	0.166461	0.217995	0.997574	2-Phenyl-13-propanediol monocarbamate; N-methyl-467-trihydroxy-1234-tetrahydroisoquinoline; N-Acetyldopamine; Tyrosine methylester; Metyrosine	HMDB60351; HMDB60065; HMDB41943; HMDB29217; HMDB14903	TRUE	xMSannotator
C18	206.939	32.9101	0.030747	1.39077	0.131062	0.194565	0.99836	0.100697	0.254199	0.997574
C18	526.351	189.374	-0.0307053	1.38888	-0.176111	0.162463	0.99836	-0.0947023	0.175859	0.997574	Daphniphylline	HMDB30291	FALSE	xMSannotator
HILIC	257.026	260.71	0.0266318	1.38792	0.045996	0.151761	0.970527	0.381903	0.160643	0.98225
C18	282.824	33.4973	-0.0306799	1.38774	-0.0680129	0.184002	0.99836	-0.219844	0.195154	0.997574
HILIC	165.033	87.0886	-0.0266194	1.38728	-0.199727	0.170205	0.970527	-0.0807251	0.188518	0.98225
C18	431.219	150.421	-0.0306662	1.38712	-0.0696136	0.186071	0.99836	-0.17313	0.301461	0.997574
HILIC	154.084	72.3805	-0.0266038	1.38647	-0.0477443	0.15452	0.970527	-0.407671	0.124876	0.958005
C18	466.917	53.7204	0.0305976	1.38401	0.0740896	0.190943	0.99836	0.219008	0.167424	0.997574
HILIC	414.357	38.1362	-0.0265523	1.38378	-0.0563942	0.156508	0.970527	-0.326486	0.140733	0.981549	Heptadecanoyl carnitine	HMDB06210	FALSE	xMSannotator
HILIC	274.872	64.0038	-0.0265308	1.38266	-0.0788755	0.166519	0.970527	-0.207952	0.187004	0.98225
C18	522.6	32.5905	0.0305587	1.38226	0.069735	0.210737	0.99836	0.195082	0.205237	0.997574
HILIC	159.092	58.3636	-0.0265154	1.38186	-0.212109	0.17367	0.970527	-0.0805558	0.153051	0.981549
HILIC	181.095	74.1848	-0.0265006	1.38109	-0.0431491	0.183803	0.970527	-0.399344	0.125218	0.958005
C18	259.028	33.592	-0.0305161	1.38033	-0.0260825	0.190767	0.99836	-0.4822	0.274273	0.997574
HILIC	225.185	126.716	0.0264676	1.37937	0.118984	0.150028	0.970527	0.161984	0.146379	0.981549	Goshuyic acid; Geranyl 2-methylpropanoate; Neryl butyrate; Bornyl butyrate; 2-Propenyl cyclohexanepentanoate; Allyl undecylenate; Terpinyl isobutyrate; Isobornyl isobutyrate; alpha-Terpineol butanoate; Ethyl (2E6Z)-dodecadienoate; Linalyl butyrate; Linalyl isobutyrate; 58-Tetradecadienoic acid	HMDB39129; HMDB38260; HMDB38259; HMDB38246; HMDB37814; HMDB36424; HMDB32524; HMDB32342; HMDB32053; HMDB31015; HMDB30427; HMDB30426; HMDB00560	TRUE	xMSannotator
HILIC	114.558	139.181	0.0264667	1.37932	0.202451	0.175853	0.970527	0.0754779	0.224708	0.98225
C18	585.486	238.061	-0.030472	1.37833	-0.0382189	0.197054	0.99836	-0.328072	0.268679	0.997574	Erythrinasinate A	HMDB38713	FALSE	xMSannotator
HILIC	276.789	67.8262	-0.0264183	1.3768	-0.308804	0.150148	0.970527	-0.0663562	0.152802	0.981549
C18	318.228	241.228	-0.0304349	1.37666	-0.0556537	0.205221	0.99836	-0.214084	0.282811	0.997574
HILIC	403.034	102.504	-0.026409	1.37631	-0.0655016	0.153195	0.970527	-0.256619	0.181492	0.98225	dTDP	HMDB01274	FALSE	xMSannotator
HILIC	207.897	68.4863	-0.0263797	1.37478	-0.67763	0.15848	0.970527	-0.0236846	0.220489	0.98225
HILIC	151.148	26.6513	-0.0263791	1.37475	-0.101667	0.159668	0.970527	-0.172498	0.158612	0.98225	(E)-48-Dimethyl-137-nonatriene; Cystophorene	HMDB35792; HMDB30944	TRUE	xMSannotator
C18	94.9806	33.058	0.0303891	1.37458	0.186904	0.195004	0.99836	0.0749982	0.215456	0.997574
HILIC	100.957	280.642	0.0263644	1.37399	0.0886471	0.167753	0.970527	0.194241	0.169463	0.98225
C18	431.063	60.0788	0.0303756	1.37397	0.0601491	0.186676	0.99836	0.254853	0.186346	0.997574
HILIC	594.509	36.2548	-0.0263484	1.37315	-0.0484585	0.158219	0.970527	-0.381136	0.131351	0.971192
HILIC	225.132	90.3248	0.0263299	1.37219	0.152532	0.173331	0.970527	0.111107	0.181372	0.98225
HILIC	383.315	30.0713	0.0263297	1.37218	0.146513	0.164177	0.970527	0.10849	0.195412	0.98225	Lepidiumterpenyl ester; Persenone B; MG(20:2(11Z14Z)0:00:0); MG(0:020:2(11Z14Z)0:0)	HMDB36865; HMDB35959; HMDB11574; HMDB11544	TRUE	xMSannotator
C18	279.204	223.294	-0.0303338	1.37208	-0.033788	0.192159	0.99836	-0.410153	0.2145	0.997574
HILIC	375.086	102.228	0.0263253	1.37195	0.0551985	0.168706	0.970527	0.292409	0.171721	0.98225	Neodiospyrin	HMDB29538	FALSE	xMSannotator
C18	146.983	36.8136	0.0302565	1.36859	0.179785	0.194953	0.99836	0.0663916	0.290334	0.997574
C18	329.249	224.591	-0.0302553	1.36853	-0.154819	0.198115	0.99836	-0.0791343	0.282272	0.997574	Docosa-47101316-pentaenoic acid; Ethyl icosapentate; 48121519-Docosapentaenoic acid; 2-Methyl-5-(811-pentadecadienyl)-13-benzenediol; 1-Phenyl-13-hexadecanedione; ent-16-Kauren-19-ol acetate; Ethyl abietate; Docosapentaenoic acid; Docosapentaenoic acid (22n-6)	HMDB60113; HMDB39530; HMDB39133; HMDB38909; HMDB35581; HMDB35024; HMDB32257; HMDB06528; HMDB01976	TRUE	xMSannotator
C18	248.054	35.6624	0.0302497	1.36828	0.174049	0.190656	0.99836	0.0970896	0.155118	0.997574
C18	166.009	27.7889	-0.0302367	1.36769	-0.0592774	0.199671	0.99836	-0.256467	0.179699	0.997574
HILIC	176.111	87.2702	-0.0262152	1.36621	-0.0444194	0.176009	0.970527	-0.347629	0.187793	0.98225
HILIC	347.894	85.2429	0.0261987	1.36535	0.0515959	0.161866	0.970527	0.305584	0.189304	0.98225
C18	305.081	139.02	0.0301507	1.3638	0.0748976	0.198614	0.99836	0.196485	0.176915	0.997574	Dehydrowarfarin; Musanolone C; 23-Dihydro-23-dihydroxy-4-(4-hydroxyphenyl)-1H-phenalen-1-one; gamma-Glutamyl-S-(1-propenyl)cysteine sulfoxide	HMDB60575; HMDB37111; HMDB32848; HMDB31870	TRUE	xMSannotator
HILIC	298.101	114.873	-0.0261663	1.36366	-0.0803402	0.172833	0.970527	-0.198401	0.162453	0.98225	L-Menthone 12-glycerol ketal	HMDB32367	FALSE	xMSannotator
HILIC	582.555	66.4862	-0.0261657	1.36363	-0.0919456	0.163692	0.970527	-0.197959	0.154206	0.981549
HILIC	166.086	62.6836	0.0261463	1.36262	0.303912	0.165582	0.970527	0.0572683	0.144251	0.981549	L-Phenylalanine	HMDB00159	FALSE	In House Library
C18	185.082	170.69	-0.0300916	1.36113	-0.106688	0.204611	0.99836	-0.142881	0.160162	0.997574	5-Butyltetrahydro-2-oxo-3-furancarboxylic acid; 5-(2-Methylpropyl)tetrahydro-2-oxo-3-furancarboxylic acid	HMDB30992; HMDB30988	TRUE	xMSannotator
C18	443.002	54.3277	0.0300817	1.36068	0.0721482	0.207834	0.99836	0.210754	0.194185	0.997574
C18	181.051	31.3984	0.0300786	1.36054	0.177415	0.203343	0.99836	0.0625264	0.315922	0.997574	Homovanillic; Hydroxyphenyllactic	HMDB00118; HMDB00755	TRUE	In House Library
C18	406.315	255.397	0.0300783	1.36052	0.146278	0.192536	0.99836	0.0992106	0.204403	0.997574
HILIC	312.159	40.0911	-0.0260921	1.3598	-0.0439809	0.168354	0.970527	-0.41635	0.118617	0.957496	N-2-Methoxy-2-(4-methoxyphenyl)ethylcinnamide; Lansamide 4; Piperettine; (R)-Pronuciferine; Lansimide 3; (-)-Thebaine	HMDB39632; HMDB34592; HMDB34371; HMDB30344; HMDB29858; HMDB29378	TRUE	xMSannotator
HILIC	338.232	38.1494	-0.0260643	1.35835	-0.0698192	0.173507	0.970527	-0.243617	0.14707	0.981549
HILIC	423.885	81.5081	0.0260406	1.35711	0.093902	0.174955	0.970527	0.181624	0.160951	0.98225
HILIC	113.017	271.626	-0.0260381	1.35698	-0.182297	0.188263	0.970527	-0.0827811	0.168239	0.98225
HILIC	298.246	31.0049	-0.0260327	1.3567	-0.156303	0.172267	0.970527	-0.110339	0.151998	0.981549
HILIC	371.298	39.0863	-0.0260306	1.35659	-0.116727	0.17543	0.970527	-0.136443	0.185382	0.98225
C18	277.077	52.7147	-0.0299836	1.35624	-0.0496336	0.188342	0.99836	-0.288835	0.225787	0.997574	Sulfamethazine	HMDB15522	FALSE	xMSannotator
C18	344.896	59.8721	-0.0299572	1.35505	-0.0710432	0.188165	0.99836	-0.198242	0.208418	0.997574
C18	210.963	62.9744	0.0299535	1.35488	0.233855	0.218501	0.99836	0.0607361	0.215385	0.997574
HILIC	742.76	80.5609	-0.0259943	1.3547	-0.064103	0.161173	0.970527	-0.255663	0.178705	0.98225
HILIC	247.129	82.7329	0.0259894	1.35444	0.0482931	0.166468	0.970527	0.343235	0.175647	0.98225	Glu-Val; Leucyl-Aspartate; Isoleucyl-Aspartate; Aspartyl-Leucine; Aspartyl-Isoleucine; L-gamma-glutamyl-L-valine; L-beta-aspartyl-L-leucine	HMDB59717; HMDB28925; HMDB28903; HMDB28757; HMDB28756; HMDB11172; HMDB11166	TRUE	xMSannotator
C18	230.9	33.172	0.0299102	1.35292	0.199188	0.20787	0.99836	0.0773369	0.193705	0.997574
HILIC	470.35	38.379	-0.0259391	1.35182	-0.0697792	0.155955	0.970527	-0.2484	0.187557	0.98225
C18	346.974	54.7767	-0.0298847	1.35176	-0.123667	0.202103	0.99836	-0.106421	0.214495	0.997574
C18	417.164	256.002	0.0298771	1.35142	0.116189	0.207495	0.99836	0.117771	0.214432	0.997574	Nimodipine	HMDB14537	FALSE	xMSannotator
C18	90.0277	31.729	0.0298716	1.35117	0.175928	0.197243	0.99836	0.063697	0.321219	0.997574
C18	170.944	50.2366	0.0298711	1.35115	0.161302	0.196553	0.99836	0.0868456	0.213065	0.997574	Bromobenzene-34-oxide; Bromobenzene-23-oxide; 2-Bromophenol	HMDB60448; HMDB60446; HMDB32059	TRUE	xMSannotator
HILIC	356.279	39.3575	-0.0259189	1.35077	-0.136509	0.180368	0.970527	-0.125081	0.149451	0.981549
HILIC	208.154	34.7068	0.0258806	1.34877	0.0637281	0.170218	0.970527	0.288965	0.13159	0.971192
HILIC	537.165	34.6935	-0.0258691	1.34818	-0.12794	0.166643	0.970527	-0.135554	0.154457	0.981549	Vaccinoside; Salviaflaside methyl ester; 14-beta-D-Glucan	HMDB34733; HMDB33706; HMDB06944	TRUE	xMSannotator
C18	391.074	182.924	0.0297894	1.34746	0.0662655	0.206895	0.99836	0.211837	0.205692	0.997574
C18	454.702	33.3795	-0.0297853	1.34727	-0.11085	0.19831	0.99836	-0.119578	0.224185	0.997574
HILIC	193.131	72.9382	-0.025843	1.34681	-0.0626192	0.161599	0.970527	-0.285687	0.166969	0.98225
C18	337.205	219.86	-0.02977	1.34658	-0.0518922	0.210716	0.99836	-0.22713	0.257479	0.997574	6-Gingerdiol 5-acetate; 6-Gingerdiol 3-acetate; Dodecyl gallate; Lisuride	HMDB40567; HMDB40566; HMDB38720; HMDB14727	TRUE	xMSannotator
C18	311.14	35.2363	-0.0297522	1.34577	-0.0689802	0.201294	0.99836	-0.20412	0.176089	0.997574	Chloropanaxydiol; Phenylalanylphenylalanine	HMDB32676; HMDB13302	TRUE	xMSannotator
C18	153.019	33.462	0.0297461	1.3455	0.111138	0.192127	0.99836	0.137299	0.188082	0.997574	2-Pyrocatechuic; Protocatechuic; Gentisic	HMDB00397; HMDB01856; HMDB00152	TRUE	In House Library
C18	256.132	32.7647	-0.0297362	1.34505	-0.0340134	0.205857	0.99836	-0.438393	0.164061	0.997574	Coumaperine	HMDB39125	FALSE	xMSannotator
HILIC	340.248	40.6834	-0.0257951	1.34432	-0.112866	0.181714	0.970527	-0.155368	0.133689	0.973455
HILIC	98.0964	273.782	0.0257924	1.34418	0.106809	0.173366	0.970527	0.170794	0.152558	0.981549
C18	239.201	205.634	-0.0297166	1.34416	-0.138934	0.219717	0.99836	-0.068899	0.381783	0.997574	155-Farnesanolide; Auberganol; Citronellyl isovalerate; Citronellyl pentanoate; Menthyl isovalerate; Rhodinyl isovalerate; Butyl undecylenate; Exaltolide; Isobutyl 10-undecenoate; 9-Pentadecenoic acid	HMDB40997; HMDB39715; HMDB38954; HMDB37229; HMDB37211; HMDB37190; HMDB36426; HMDB34455; HMDB32347; HMDB29765	TRUE	xMSannotator
HILIC	279.17	42.7297	-0.0257839	1.34374	-0.0799893	0.187443	0.970527	-0.198484	0.155482	0.982065	Phenylalanyl-Isoleucine; Isoleucyl-Phenylalanine; Leucyl-phenylalanine	HMDB28998; HMDB28914; HMDB13243	TRUE	xMSannotator
HILIC	425.345	38.3606	-0.0257837	1.34372	-0.180741	0.183077	0.970527	-0.105494	0.113607	0.955174	(22E24R)-Stigmasta-422-diene-36-dione; Alpha-Tocotrienol	HMDB38656; HMDB06327	TRUE	xMSannotator
C18	240.917	83.838	-0.029706	1.34369	-0.0890346	0.199417	0.99836	-0.166706	0.190343	0.997574
HILIC	86.1112	59.0864	0.0257777	1.34341	0.13454	0.174188	0.970527	0.116246	0.201202	0.98225
C18	322.247	178.44	0.0296873	1.34284	0.0723298	0.202053	0.99836	0.201961	0.198803	0.997574
C18	514.304	282.299	-0.0296768	1.34236	-0.0933193	0.207493	0.99836	-0.143099	0.21823	0.997574
C18	205.017	32.5734	-0.0296686	1.34199	-0.0856937	0.206345	0.99836	-0.154902	0.203764	0.997574
C18	304.236	219.285	-0.0296437	1.34087	-0.19882	0.199597	0.99836	-0.0688887	0.223119	0.997574
HILIC	466.638	66.5049	-0.0257082	1.33979	-0.0728247	0.174597	0.970527	-0.230545	0.147852	0.981549
HILIC	316.184	113.486	-0.0256942	1.33906	-0.0874308	0.168495	0.970527	-0.191721	0.164849	0.98225
HILIC	299.258	32.8831	-0.0256885	1.33876	-0.142662	0.171795	0.970527	-0.114104	0.174741	0.98225	Ricinoleic acid; 5-Oxooctadecanoic acid; 5-Hexyltetrahydro-2-furanoctanoic acid; 11-Oxooctadecanoic acid; 10-Oxooctadecanoic acid; 9-Oxooctadecanoic acid; 3-Oxooctadecanoic acid	HMDB34297; HMDB34074; HMDB31127; HMDB30981; HMDB30980; HMDB30979; HMDB10736	TRUE	xMSannotator
HILIC	295.931	76.0302	-0.0256693	1.33776	-0.0935636	0.204689	0.970527	-0.139996	0.226339	0.98225
C18	431.338	277.799	0.0295676	1.33743	0.116277	0.207568	0.99836	0.111968	0.239993	0.997574
HILIC	194.049	100.065	0.0256573	1.33714	0.0769654	0.17931	0.970527	0.226948	0.153212	0.981549
HILIC	202.003	164.997	-0.0256554	1.33704	-0.0870007	0.175658	0.970527	-0.181387	0.176127	0.98225
C18	396.744	33.3681	-0.0295554	1.33687	-0.137632	0.19643	0.99836	-0.103868	0.199632	0.997574
C18	118.051	31.3314	-0.0295337	1.33589	-0.206334	0.205433	0.99836	-0.0682506	0.21341	0.997574	L-Homoserine; L-Threonine; L-Allothreonine	HMDB00719; HMDB00167; HMDB04041	TRUE	In House Library
HILIC	221.154	33.4506	-0.0256107	1.33471	-0.192929	0.177619	0.970527	-0.0862396	0.159525	0.98225	2-Methyl-1-phenyl-2-propanyl butyrate; 34-Dihydro-22578-pentamethyl-2H-1-benzopyran-6-ol; 13-Tetradecene-13-diyne-67-diol; (Z)-6-Tetradecene-13-diyne-58-diol; 2-Phenylethyl hexanoate; Hexyl phenylacetate; 13-Nor-6-eremophilene-811-dione; 3-Phenylpropyl isovalerate; 26-Di-tert-butylbenzoquinone	HMDB40226; HMDB40217; HMDB39539; HMDB38996; HMDB37718; HMDB37714; HMDB37606; HMDB36389; HMDB13817	TRUE	xMSannotator
C18	181	24.9369	-0.0294792	1.33343	-0.149555	0.217652	0.99836	-0.107378	0.147263	0.997574
HILIC	313.163	34.8979	-0.0255822	1.33322	-0.0443761	0.175448	0.970527	-0.416513	0.127909	0.962435
HILIC	1142.22	67.9378	-0.0255335	1.33069	-0.160146	0.180046	0.970527	-0.0856813	0.225163	0.98225
HILIC	326.253	34.982	0.0255273	1.33036	0.109348	0.19936	0.970527	0.135109	0.182612	0.98225
HILIC	241.216	277.991	-0.0255235	1.33017	-0.0363544	0.182535	0.970527	-0.422885	0.178638	0.98225	155-Farnesanolide; Auberganol; Citronellyl isovalerate; Citronellyl pentanoate; Menthyl isovalerate; Rhodinyl isovalerate; Butyl undecylenate; Exaltolide; Isobutyl 10-undecenoate; 9-Pentadecenoic acid	HMDB40997; HMDB39715; HMDB38954; HMDB37229; HMDB37211; HMDB37190; HMDB36426; HMDB34455; HMDB32347; HMDB29765	TRUE	xMSannotator
C18	493.265	188	0.0293844	1.32914	0.0614422	0.195809	0.99836	0.237427	0.209085	0.997574
HILIC	277.216	34.8534	-0.0254919	1.32852	-0.135716	0.182795	0.970527	-0.124131	0.149509	0.981549	(EE)-1113-Octadecadien-9-ynoic acid; 481215-Octadecatetraenoic acid; Phenethyl decanoate; Stearidonic acid; 19-Noretiocholanolone; 19-Nor-5-androstenediol; 19-Norandrosterone	HMDB34382; HMDB32672; HMDB32464; HMDB06547; HMDB05886; HMDB04590; HMDB02697	TRUE	xMSannotator
HILIC	199.169	28.3301	-0.0254741	1.32759	-0.191637	0.172686	0.970527	-0.0852238	0.174735	0.98225	(37-Dimethyl-6-octenyl)oxyacetaldehyde; ()-Menthyl acetate; 11-Dimethoxy-37-dimethyl-26-octadiene; Hexyl 2-methyl-4-pentenoate; Hexyl 2-methyl-3-pentenoate; Ethyl 4-decenoate; 2-Hexenyl hexanoate; 7-Hexyl-2-oxepanone; Hexyl 2E-hexenoate; 2-Octenyl butyrate; 3-Heptyldihydro-5-methyl-2(3H)-furanone; xi-5-Dodecanolide; 1-Ethenylhexyl butanoate; Ethyl 2-decenoate; Methyl 9-undecenoate; Rhodinyl aceta…	HMDB41449; HMDB41264; HMDB40361; HMDB40163; HMDB40158; HMDB39220; HMDB38924; HMDB38895; HMDB38269; HMDB38081; HMDB37813; HMDB37742; HMDB37498; HMDB37329; HMDB37305; HMDB37186; HMDB36182; HMDB34844; HMDB34160; HMDB33378; HMDB32248; HMDB32235; HMDB32214; HMDB31683; HMDB29763; HMDB29585; HMDB10729; HMDB00529	TRUE	xMSannotator
HILIC	174.128	256.323	0.0254259	1.32508	0.186424	0.171223	0.970527	0.0926548	0.166689	0.98225
C18	606.409	195.266	-0.0292698	1.32395	-0.0462589	0.225984	0.99836	-0.259668	0.248638	0.997574
HILIC	120.105	59.081	-0.0253807	1.32272	-0.0939676	0.181809	0.970527	-0.149678	0.218385	0.98225
HILIC	321.008	233.259	0.025352	1.32122	0.0522446	0.17167	0.970527	0.282067	0.212282	0.98225
HILIC	174.938	64.3192	-0.0253273	1.31994	-0.284049	0.184618	0.970527	-0.0554468	0.208963	0.98225
HILIC	147.117	30.0994	-0.0253236	1.31975	-0.100231	0.19621	0.970527	-0.147846	0.196722	0.98225
HILIC	439.824	37.8471	-0.0253042	1.31874	-0.0750937	0.195809	0.970527	-0.184546	0.202994	0.98225
HILIC	204.927	172.144	0.0253024	1.31864	0.0493271	0.188128	0.970527	0.312032	0.177086	0.98225
C18	466.975	58.8729	0.0291499	1.31853	0.180254	0.218769	0.99836	0.087449	0.192431	0.997574
HILIC	219.141	50.6085	0.0252921	1.3181	0.114242	0.181332	0.970527	0.108162	0.314831	0.983982	(S)-3-Methylthiohexyl butyrate; (S)-3-Mercaptohexyl pentanoate	HMDB38946; HMDB38945	TRUE	xMSannotator
HILIC	695.192	95.1047	-0.0252765	1.31729	-0.0940858	0.178071	0.970527	-0.159475	0.197872	0.98225
HILIC	368.781	65.2607	0.0252683	1.31686	0.0407454	0.177145	0.970527	0.398763	0.173629	0.98225
HILIC	658.958	38.5616	-0.0252665	1.31677	-0.0595085	0.180164	0.970527	-0.249433	0.193802	0.98225
C18	295.228	164.411	-0.0291091	1.31668	-0.104879	0.21318	0.99836	-0.122563	0.238839	0.997574	12-Hydroxy-810-octadecadienoic acid; Avenoleic acid; (Z)-13-Oxo-9-octadecenoic acid; 9-HODE; 1213-EpOME; 910-Epoxyoctadecenoic acid; Alpha-dimorphecolic acid; 13S-hydroxyoctadecadienoic acid	HMDB29998; HMDB29978; HMDB29796; HMDB10223; HMDB04702; HMDB04701; HMDB04670; HMDB04667	TRUE	xMSannotator
HILIC	463.845	38.1441	-0.0252569	1.31627	-0.0731988	0.17619	0.970527	-0.220032	0.193517	0.98225
C18	206.163	201.115	0.0290974	1.31615	0.201675	0.220894	0.99836	0.0601087	0.268715	0.997574
HILIC	345.23	45.0618	-0.0251952	1.31305	-0.0383434	0.185603	0.970527	-0.415081	0.189558	0.98225	5(6)-Pentyl-14-dioxan-2-one	HMDB37146	FALSE	xMSannotator
C18	165.056	35.2815	0.0290277	1.313	0.106291	0.223355	0.99836	0.118265	0.247719	0.997574	3-(2-Hydroxyphenyl)propanoic	HMDB33752	FALSE	In House Library
HILIC	215.023	268.481	0.0251888	1.31272	0.1573	0.185299	0.970527	0.116576	0.133391	0.973455
HILIC	345.075	101.381	-0.0251503	1.31071	-0.0720569	0.186259	0.970527	-0.213234	0.182161	0.98225	Thiamine monophosphate	HMDB02666	FALSE	xMSannotator
C18	591.39	190.646	-0.028957	1.3098	-0.117474	0.220305	0.99836	-0.115794	0.19821	0.997574	Tuberoside	HMDB39054	FALSE	xMSannotator
HILIC	158.981	275.032	0.025125	1.3094	0.0835508	0.20795	0.970527	0.184842	0.195868	0.98225
HILIC	412.764	65.6558	-0.0251202	1.30914	-0.0532454	0.185959	0.970527	-0.278571	0.201186	0.98225
HILIC	130.123	27.2039	-0.0251184	1.30905	-0.109319	0.177999	0.970527	-0.150744	0.175605	0.98225
HILIC	116.047	104.575	0.0251174	1.309	0.185643	0.173845	0.970527	0.084035	0.189139	0.98225	3-keto-2-Methylbutyrate	HMDB29172	FALSE	xMSannotator
HILIC	122.924	62.4747	0.0251141	1.30883	0.266761	0.192221	0.970527	0.0698463	0.155185	0.982065
C18	582.557	32.6861	0.0289156	1.30793	0.0494761	0.217823	0.99836	0.25513	0.239219	0.997574
HILIC	480.704	65.4239	0.025093	1.30773	0.0576215	0.185192	0.970527	0.279004	0.182037	0.98225
HILIC	551.425	36.2794	-0.0250667	1.30636	-0.0451291	0.17903	0.970527	-0.342579	0.180727	0.98225	3-cis-Hydroxy-be-Caroten-3-one	HMDB02890	FALSE	xMSannotator
C18	593.479	255.533	-0.0288494	1.30494	-0.0450645	0.215011	0.99836	-0.326638	0.162493	0.997574
HILIC	309.206	28.8597	0.0250298	1.30443	0.0751322	0.18499	0.970527	0.199336	0.185586	0.98225	5-O-Methylembelin; Dihydrocapsiate; Corchorifatty acid D; Corchorifatty acid A; Diplodiatoxin; Methylgingerol	HMDB40867; HMDB34781; HMDB33243; HMDB32664; HMDB31471; HMDB29852	TRUE	xMSannotator
HILIC	141.051	141.273	0.0250237	1.30412	0.18	0.185218	0.970527	0.0867246	0.226078	0.98225
C18	153.982	66.484	0.02883	1.30406	0.0822422	0.234216	0.99836	0.172241	0.183849	0.997574
C18	477.474	192.299	0.028805	1.30293	0.0658595	0.209064	0.99836	0.19885	0.228931	0.997574
HILIC	445.32	40.8874	-0.024981	1.30189	-0.0479049	0.181413	0.970527	-0.313808	0.19455	0.98225	2-Stearyl citrate; Stearyl citrate	HMDB39225; HMDB32521	TRUE	xMSannotator
HILIC	193.163	45.7523	0.0249735	1.3015	0.0454328	0.183713	0.970527	0.340221	0.17993	0.98225
C18	234.158	192.696	-0.0287393	1.29996	-0.133513	0.211926	0.99836	-0.100952	0.217872	0.997574
C18	606.242	132.894	-0.0287311	1.29959	-0.0397816	0.215675	0.99836	-0.3929	0.147506	0.997574
HILIC	94.0651	79.5024	-0.0249242	1.29893	-0.0525829	0.189819	0.970527	-0.276	0.191584	0.98225	Aniline	HMDB03012	FALSE	xMSannotator
HILIC	573.796	67.5125	-0.0249241	1.29893	-0.0468479	0.190789	0.970527	-0.288487	0.226778	0.98225
C18	229.045	276.362	0.0287021	1.29828	0.0886593	0.221011	0.99836	0.150403	0.227186	0.997574	6-Methoxy-3-(2-thiazolyl)-1H-indole	HMDB38632	FALSE	xMSannotator
C18	446.67	32.1915	-0.0286835	1.29744	-0.262917	0.209824	0.99836	-0.0544667	0.201687	0.997574
C18	338.036	37.2936	0.0286794	1.29725	0.049565	0.224849	0.99836	0.268773	0.224381	0.997574	N5-Carboxyaminoimidazole ribonucleotide; 5-amino-1-(5-phospho-D-ribosyl)imidazole-4-carboxylate	HMDB12268; HMDB06273	TRUE	xMSannotator
HILIC	511.359	48.2715	-0.0248767	1.29645	-0.259856	0.17726	0.970527	-0.0619813	0.18651	0.98225
HILIC	117.99	132.46	0.0248735	1.29629	0.0910183	0.188577	0.970527	0.163213	0.205625	0.98225
C18	302.874	34.257	0.0286532	1.29606	0.199992	0.240227	0.99836	0.0668354	0.209777	0.997574
HILIC	233.138	289.088	0.0248558	1.29536	0.0512894	0.192447	0.970527	0.353279	0.150045	0.981549
C18	107.05	34.5396	-0.0285764	1.29259	-0.0905454	0.226748	0.99836	-0.148343	0.198336	0.997574	Anisole; Benzyl alcohol; o-Cresol; m-Cresol; p-Cresol	HMDB33895; HMDB03119; HMDB02055; HMDB02048; HMDB01858	TRUE	xMSannotator
HILIC	441.935	78.8158	-0.0247889	1.29188	-0.0473778	0.200772	0.970527	-0.31018	0.190778	0.98225
HILIC	211.169	23.7973	0.0247817	1.2915	0.18319	0.18794	0.970527	0.0867681	0.194799	0.98225	Artemisyl propionate; Octahydro-2558a-tetramethyl-7H-1-benzopyran-7-one; 2-Propenyl cyclohexanebutanoate; Neryl propionate; Isobornyl propionate; Tsibulin 1; Propyl 24-decadienoate; Citral propylene glycol acetal; Cepanone; alpha-Terpineol propanoate; Methyl (2E6Z)-dodecadienoate; Linalyl propionate	HMDB41554; HMDB40232; HMDB38291; HMDB38258; HMDB38249; HMDB37390; HMDB37307; HMDB37286; HMDB32098; HMDB32052; HMDB31014; HMDB30425	TRUE	xMSannotator
HILIC	550.108	94.4207	-0.0247783	1.29133	-0.0594123	0.193729	0.970527	-0.246485	0.184822	0.98225
C18	582.282	191.148	-0.0285481	1.29131	-0.0648082	0.219696	0.99836	-0.187136	0.249623	0.997574
HILIC	186.993	289.825	0.0246948	1.28698	0.0684729	0.190229	0.970527	0.207595	0.249018	0.98225
C18	176.027	34.5005	0.028448	1.28678	0.0549269	0.220886	0.99836	0.231524	0.254925	0.997574
C18	473.653	32.5358	-0.028445	1.28664	-0.0670546	0.220103	0.99836	-0.186444	0.232648	0.997574
HILIC	360.161	115.138	0.0246853	1.28648	0.136012	0.188011	0.970527	0.112118	0.220235	0.98225
C18	301.142	235.725	-0.0284321	1.28606	-0.0711911	0.22237	0.99836	-0.14377	0.315756	0.997574	Verimol D; Glutamyl-Arginine; Arginyl-Glutamate; Masoprocol; Nordihydroguaiaretate; Enterodiol; 6-Ketoestriol	HMDB36472; HMDB28813; HMDB28708; HMDB14325; HMDB12270; HMDB05056; HMDB00530	TRUE	xMSannotator
HILIC	101.107	114.329	-0.024666	1.28547	-0.135611	0.205306	0.970527	-0.104871	0.196228	0.98225
HILIC	271.026	119.808	-0.0246491	1.28459	-0.0550024	0.178225	0.970527	-0.254052	0.229152	0.98225
C18	283.228	173.72	-0.0283853	1.28394	-0.0767396	0.221894	0.99836	-0.150538	0.281843	0.997574	Muricatacin; Avocadyne	HMDB38685; HMDB35473	TRUE	xMSannotator
HILIC	363.054	85.0247	-0.0246241	1.28329	-0.0724851	0.196744	0.970527	-0.189036	0.217291	0.98225	2-O-Galloylgalactaric acid	HMDB36932	FALSE	xMSannotator
HILIC	454.748	67.5571	-0.0246105	1.28258	-0.170595	0.211592	0.970527	-0.0745572	0.223248	0.98225
C18	173.104	65.3558	-0.0283238	1.28116	-0.168935	0.218286	0.99836	-0.0667047	0.283195	0.997574	L-Arginine	HMDB00517	FALSE	xMSannotator
HILIC	202.856	68.5755	-0.0245622	1.28007	-0.4183	0.1972	0.970527	-0.0355843	0.239271	0.98225
HILIC	189.074	58.3577	-0.0245551	1.2797	-0.246118	0.204173	0.970527	-0.0616194	0.181883	0.98225	Tetrahydro-25-furan-diacetic acid; (Z)-1-(Methylthio)-5-phenyl-1-penten-3-yne	HMDB59767; HMDB32688	TRUE	xMSannotator
HILIC	156.877	68.5215	-0.0245427	1.27905	-0.0663562	0.180203	0.970527	-0.25414	0.173049	0.98225
HILIC	316.248	41.5412	-0.0245317	1.27848	-0.106929	0.208761	0.970527	-0.129541	0.220017	0.98225	Decanoylcarnitine	HMDB00651	FALSE	xMSannotator
HILIC	227.027	59.7359	-0.0245266	1.27821	-0.0524852	0.201628	0.970527	-0.254686	0.216614	0.98225
HILIC	260.897	65.2967	-0.0245129	1.2775	-0.0670564	0.190209	0.970527	-0.218557	0.205553	0.98225
C18	211.134	169.736	-0.0282421	1.27747	-0.0766194	0.223949	0.99836	-0.143422	0.303305	0.997574	3-Ethenyl-4-hydroxy-25-dimethylhex-5-en-2-yl acetate; Traumatin; Vulgarole; Dihydrojasmonic acid; Cucurbic acid	HMDB41572; HMDB37326; HMDB35085; HMDB33601; HMDB29388	TRUE	xMSannotator
C18	114.99	160.187	-0.0282379	1.27728	-0.0772048	0.225878	0.99836	-0.161473	0.231303	0.997574
C18	312.143	35.6335	-0.0282312	1.27697	-0.0317502	0.217587	0.99836	-0.384419	0.243133	0.997574
HILIC	288.15	44.6292	-0.02449	1.2763	-0.0329918	0.188826	0.970527	-0.484801	0.156259	0.98225
HILIC	188.071	59.8056	-0.0244789	1.27572	-0.246734	0.206284	0.970527	-0.0606642	0.184982	0.98225	6-Chloro-N-(1-methylethyl)-135-triazine-24-diamine; Indoleacrylic acid	HMDB33249; HMDB00734	TRUE	xMSannotator
C18	97.9643	22.0886	0.0281707	1.27424	0.0907566	0.233693	0.99836	0.139529	0.236383	0.997574
C18	238.025	34.4444	-0.0281574	1.27364	-0.0818679	0.216312	0.99836	-0.141525	0.26951	0.997574
C18	255.282	235.735	-0.0281092	1.27145	-0.0536632	0.237188	0.99836	-0.203981	0.292205	0.997574
HILIC	116.098	28.0096	-0.0243956	1.27138	-0.0876515	0.204884	0.970527	-0.157611	0.218067	0.98225
C18	382.721	32.1702	-0.0281057	1.2713	-0.270971	0.207841	0.99836	-0.052784	0.210418	0.997574
HILIC	349.064	96.8413	-0.0243938	1.27129	-0.0614258	0.18875	0.970527	-0.215506	0.234324	0.98225
C18	146.013	28.8807	0.0281035	1.2712	0.0474439	0.231733	0.99836	0.297744	0.200039	0.997574
C18	598.373	176.352	0.0280952	1.27082	0.0731684	0.245869	0.99836	0.153125	0.267881	0.997574
HILIC	369.283	39.3549	-0.0243444	1.26871	-0.0849941	0.199405	0.970527	-0.170735	0.192813	0.98225
HILIC	209.987	153.466	-0.0243301	1.26797	-0.089987	0.198922	0.970527	-0.161486	0.18734	0.98225
C18	464.279	189.054	0.0280297	1.26786	0.0534997	0.221461	0.99836	0.240327	0.232698	0.997574	LysoPC(14:1(9Z))	HMDB10380	FALSE	xMSannotator
HILIC	156.053	119.241	-0.0242985	1.26632	-0.0479513	0.188612	0.970527	-0.28849	0.217973	0.98225
C18	317.225	240.229	-0.0279539	1.26443	-0.0657064	0.246089	0.99836	-0.143726	0.342147	0.997574	Xylene	HMDB31461	FALSE	xMSannotator
HILIC	228.122	43.4499	-0.0242562	1.26412	-0.0969239	0.19302	0.970527	-0.186346	0.123195	0.958005	2-Amino-179-trimethylimidazo45-gquinoxaline; 2-Amino-348-trimethyl-3H-imidazo45-fquinoxaline	HMDB40300; HMDB32928	TRUE	xMSannotator
HILIC	197.079	45.6692	-0.0242415	1.26335	-0.0493747	0.201445	0.970527	-0.29697	0.198429	0.98225
C18	123.95	25.6401	-0.0279183	1.26282	-0.0510447	0.214199	0.99836	-0.241893	0.262974	0.997574
HILIC	150.076	99.8812	-0.0242292	1.26271	-0.181179	0.20795	0.970527	-0.0823197	0.181898	0.98225	7-Methyladenine; 3-Methyladenine; 1-Methyladenine; 6-Methyladenine	HMDB11614; HMDB11600; HMDB11599; HMDB02099	TRUE	xMSannotator
HILIC	412.717	65.5041	-0.0242028	1.26134	-0.0459551	0.194306	0.970527	-0.289801	0.229639	0.98225
HILIC	182.058	73.1145	0.0241895	1.26064	0.0296831	0.199642	0.970527	0.518357	0.186344	0.98225
HILIC	343.046	87.5401	0.0241695	1.2596	0.0994474	0.194731	0.970527	0.132934	0.256168	0.98225
HILIC	186.981	286.23	-0.024165	1.25937	-0.0548732	0.195471	0.970527	-0.255099	0.186996	0.98225
C18	314.078	185.049	0.0278385	1.25921	0.0556208	0.254252	0.99836	0.201895	0.259369	0.997574	Chlorprothixene	HMDB15369	FALSE	xMSannotator
HILIC	107.573	60.5218	-0.0241554	1.25886	-0.0533922	0.208427	0.970527	-0.263148	0.180781	0.98225
HILIC	354.336	275.818	0.0241537	1.25878	0.104131	0.226985	0.970527	0.12825	0.226412	0.98225
HILIC	733.513	37.5408	0.0241535	1.25876	0.0460626	0.208937	0.970527	0.293775	0.232143	0.98225
HILIC	159.962	293.761	0.0241475	1.25845	0.0807365	0.197982	0.970527	0.185336	0.211852	0.98225
C18	206.944	27.3209	-0.0278204	1.25839	-0.0294598	0.213017	0.99836	-0.463555	0.212588	0.997574
HILIC	323.814	67.95	0.0241207	1.25706	0.079159	0.19932	0.970527	0.192248	0.194886	0.98225
C18	348.896	66.6174	0.0277861	1.25684	0.0408055	0.229153	0.99836	0.293611	0.259857	0.997574
C18	311.099	224.009	-0.0277839	1.25674	-0.0353859	0.230738	0.99836	-0.356571	0.219723	0.997574	4-O-beta-D-Galactopyranosyl-D-xylose; 2-O-b-D-Galactopyranosyl-D-xylose; 3-O-beta-D-Galactopyranosyl-L-arabinose; Serotinose; Sambubiose; Galactose-beta-14-xylose	HMDB38864; HMDB38863; HMDB38854; HMDB29897; HMDB29883; HMDB11677	TRUE	xMSannotator
HILIC	449.309	39.7584	-0.0241129	1.25665	-0.0375607	0.209321	0.970527	-0.366575	0.198979	0.98225	beta-Citraurin epoxide; 58-Epoxy-58-dihydro-3-hydroxy-8-apo-by-carotenal	HMDB39079; HMDB39024	TRUE	xMSannotator
C18	223.028	155.482	0.0277683	1.25603	0.0549809	0.229249	0.99836	0.212837	0.261886	0.997574
C18	302.22	205.117	-0.0277665	1.25595	-0.114105	0.23559	0.99836	-0.0974931	0.290846	0.997574
HILIC	232.173	151.355	-0.0240908	1.2555	-0.0725263	0.213235	0.970527	-0.20419	0.162058	0.98225
HILIC	311.936	65.9966	-0.0240672	1.25427	-0.0615992	0.210565	0.970527	-0.220566	0.203355	0.98225
C18	175.014	33.1289	-0.0277083	1.25332	-0.0360911	0.238315	0.99836	-0.332672	0.236933	0.997574
C18	381.257	264.27	-0.0277012	1.253	-0.0537744	0.24627	0.99836	-0.212936	0.261235	0.997574
HILIC	600.468	38.581	0.0240086	1.25121	0.043577	0.193862	0.970527	0.291999	0.276358	0.98225
C18	508.623	32.501	-0.0276589	1.25109	-0.188627	0.224281	0.99836	-0.0645683	0.241415	0.997574
HILIC	579.498	36.1554	-0.023986	1.25004	-0.0454384	0.203961	0.970527	-0.343641	0.150589	0.981549	DG(14:00:020:2n6); DG(14:00:018:2n6); DG(18:2(9Z12Z)15:00:0); DG(15:018:2(9Z12Z)0:0)	HMDB55969; HMDB55967; HMDB07242; HMDB07074	TRUE	xMSannotator
HILIC	542.747	65.3482	0.0239809	1.24977	0.0650976	0.227704	0.970527	0.221542	0.189036	0.98225
HILIC	176.092	112.875	0.02397	1.2492	0.0447338	0.198887	0.970527	0.334732	0.189674	0.98225	Calystegine B2; Calystegine B5; 2-Aminoheptanedioic acid; N-Carboxyethyl-g-aminobutyric acid	HMDB38594; HMDB36383; HMDB34252; HMDB02201	TRUE	xMSannotator
C18	436.851	33.5145	-0.0276156	1.24913	-0.11469	0.230017	0.99836	-0.0976057	0.266391	0.997574
C18	89.04	33.4442	0.0276069	1.24874	0.162272	0.233024	0.99836	0.0593233	0.356346	0.997574
C18	350.241	223.743	-0.0275959	1.24824	-0.178048	0.225316	0.99836	-0.0684839	0.260437	0.997574
HILIC	149.113	109.769	0.0239416	1.24772	0.077483	0.211972	0.970527	0.182552	0.213761	0.98225
HILIC	527.643	97.151	-0.023927	1.24696	-0.0737991	0.20831	0.970527	-0.202346	0.179287	0.98225
C18	436.081	185.771	0.027551	1.24621	0.15518	0.247322	0.99836	0.0733239	0.282098	0.997574
HILIC	482.324	49.5058	-0.0239055	1.24584	-0.188767	0.207995	0.970527	-0.066534	0.271269	0.98225	LysoPE(18:00:0); LysoPE(0:018:0); LysoPC(15:0)	HMDB11130; HMDB11129; HMDB10381	TRUE	xMSannotator
C18	255.107	60.9723	0.0275416	1.24578	0.0721913	0.239436	0.99836	0.177362	0.211008	0.997574	Echothiophate	HMDB15190	FALSE	xMSannotator
HILIC	194.919	251.86	-0.0238929	1.24518	-0.0868633	0.20229	0.970527	-0.158194	0.201324	0.98225
C18	204.066	40.9213	0.0275172	1.24468	0.127889	0.239991	0.99836	0.07356	0.360463	0.997574	3-Indolehydracrylic acid; Methyl 1-methoxy-1H-indole-3-carboxylate; Edulitine; Cinnamoylglycine; 5-Methoxyindoleacetate; Indolelactic acid	HMDB59765; HMDB32755; HMDB30179; HMDB11621; HMDB04096; HMDB00671	TRUE	xMSannotator
HILIC	161.019	44.627	-0.0238801	1.24452	-0.0958238	0.195424	0.970527	-0.147974	0.226959	0.98225
HILIC	219.072	87.1862	-0.0238674	1.24386	-0.0606195	0.216904	0.970527	-0.215118	0.209746	0.98225
C18	382.956	58.1803	0.0274979	1.2438	0.175333	0.260318	0.99836	0.0648827	0.245617	0.997574
HILIC	215.983	270.277	-0.0238583	1.24338	-0.137444	0.216778	0.970527	-0.0933185	0.221123	0.98225
C18	347.011	53.5076	-0.0274764	1.24283	-0.0643459	0.243847	0.99836	-0.193166	0.208435	0.997574
C18	392.299	231.697	0.0274583	1.24201	0.0980543	0.240653	0.99836	0.122216	0.266945	0.997574
C18	537.331	177.892	0.0274385	1.24112	0.0520132	0.24632	0.99836	0.229264	0.237707	0.997574
HILIC	461.873	67.9912	0.0238145	1.2411	0.0888484	0.229728	0.970527	0.157087	0.221904	0.98225
C18	370.296	224.141	0.0274311	1.24078	0.0453337	0.251389	0.99836	0.261034	0.231634	0.997574	Tetradecanoylcarnitine	HMDB05066	FALSE	xMSannotator
HILIC	307.911	216.657	-0.0237851	1.23957	-0.0578152	0.21036	0.970527	-0.231987	0.226528	0.98225
C18	565.511	240.713	-0.0273939	1.2391	-0.0497556	0.242947	0.99836	-0.186993	0.356081	0.997574
HILIC	722.486	66.1651	-0.023773	1.23894	-0.301201	0.211122	0.970527	-0.0438735	0.253549	0.98225
HILIC	559.424	38.6333	-0.0237536	1.23793	-0.065533	0.219728	0.970527	-0.196093	0.220989	0.98225
HILIC	360.063	88.5854	-0.0237201	1.23618	-0.0499671	0.228378	0.970527	-0.242029	0.241611	0.98225
HILIC	461.837	37.8969	-0.0236939	1.23481	-0.0682359	0.219501	0.970527	-0.180085	0.241515	0.98225
HILIC	475.853	37.4369	-0.0236898	1.2346	-0.0391717	0.207411	0.970527	-0.358234	0.1979	0.98225
HILIC	165.013	74.8432	-0.02368	1.23409	-0.200202	0.222255	0.970527	-0.0734883	0.183677	0.98225
HILIC	270.154	33.7587	-0.0236146	1.23068	-0.0423191	0.221214	0.970527	-0.309925	0.229351	0.98225	2-(4-Methyl-5-thiazolyl)ethyl octanoate	HMDB32423	FALSE	xMSannotator
HILIC	181.988	288.068	-0.0236104	1.23046	-0.201765	0.200145	0.970527	-0.0630732	0.250438	0.98225
C18	1061.68	197.18	0.0272023	1.23043	0.0449936	0.249229	0.99836	0.269941	0.23336	0.997574
HILIC	139.988	33.6482	-0.0235619	1.22794	-0.146781	0.209538	0.970527	-0.0931209	0.208512	0.98225
HILIC	229.143	137.67	-0.0235586	1.22776	-0.0855722	0.222159	0.970527	-0.142743	0.241308	0.98225	5-Heptyltetrahydro-2-oxo-3-furancarboxylic acid; Traumatic acid	HMDB30994; HMDB00933	TRUE	xMSannotator
HILIC	138.98	269.049	-0.0235375	1.22666	-0.130556	0.224229	0.970527	-0.0933436	0.23435	0.98225
HILIC	496.017	36.348	-0.0235361	1.22659	-0.060037	0.195324	0.970527	-0.234674	0.206688	0.98225
C18	346.207	200.857	-0.0271169	1.22657	-0.0519388	0.231155	0.99836	-0.192241	0.339172	0.997574
C18	500.485	190.872	-0.0271162	1.22654	-0.0823377	0.253133	0.99836	-0.140624	0.226964	0.997574
C18	317.951	59.2135	-0.0271043	1.226	-0.0469186	0.243547	0.99836	-0.254204	0.224235	0.997574
HILIC	172.04	52.99	-0.02352	1.22575	-0.0658835	0.198038	0.970527	-0.214289	0.222234	0.98225
HILIC	152.983	134.281	0.0235001	1.22472	0.104549	0.201241	0.970527	0.145953	0.203955	0.98225
HILIC	95.0604	120.955	-0.023496	1.2245	-0.134953	0.214823	0.970527	-0.0941785	0.237697	0.98225	Methylpyrazine	HMDB33112	FALSE	xMSannotator
HILIC	614.6	67.8908	-0.0234867	1.22401	-0.419902	0.214447	0.970527	-0.0307591	0.276754	0.98225
C18	368.899	136.697	-0.0270534	1.2237	-0.0422738	0.228651	0.99836	-0.303776	0.218138	0.997574
C18	340.736	32.6684	-0.0270508	1.22358	-0.065894	0.237355	0.99836	-0.177271	0.269602	0.997574
C18	563.504	240.719	-0.0270469	1.22341	-0.0660456	0.255125	0.99836	-0.133734	0.37751	0.997574
HILIC	133.975	267.74	-0.0234701	1.22315	-0.0435788	0.222477	0.970527	-0.303353	0.208792	0.98225
HILIC	224.1	42.4411	0.0234632	1.22279	0.0647201	0.20844	0.970527	0.189527	0.255055	0.98225
HILIC	152.143	29.9124	-0.0234482	1.22201	-0.0346231	0.215523	0.970527	-0.421978	0.209667	0.98225	Amantadine	HMDB15051	FALSE	xMSannotator
HILIC	240.029	147.026	-0.0234397	1.22157	-0.0598872	0.201833	0.970527	-0.229111	0.2274	0.98225
HILIC	285.119	136.136	-0.0234394	1.22155	-0.0621325	0.215919	0.970527	-0.185486	0.288384	0.98225
C18	434.266	172.207	0.0270055	1.22153	0.126014	0.249466	0.99836	0.0833606	0.302212	0.997574
HILIC	178.126	108.232	0.0234295	1.22104	0.0559989	0.207203	0.970527	0.263487	0.207023	0.98225
HILIC	150.128	24.055	-0.0234269	1.2209	-0.0636127	0.218129	0.970527	-0.220267	0.209463	0.98225	2-Pentylpyridine; 3-Pentylpyridine; 26-Diethylaniline; NN-Dimethylphenethylamine; Methamphetamine; Phentermine	HMDB34893; HMDB34886; HMDB32782; HMDB32243; HMDB15517; HMDB14337	TRUE	xMSannotator
C18	225.186	183.407	-0.0269807	1.22041	-0.0821519	0.266794	0.99836	-0.0861897	0.47641	0.997574	11-Diethoxy-37-dimethyl-26-octadiene; delta-Tetradecalactone; xi-Tetrahydro-3-nonyl-2H-pyran-2-one; Butyl 2-decenoate; Citronellyl isobutyrate; Citronellyl butyrate; Rhodinyl isobutyrate; Rhodinyl butyrate; Houttuynin; 2-Hexenyl octanoate; Acetaldehyde di-cis-3-hexenyl acetal; 12-Methyl-13-tridecanolide; Ethyl (E)-2-dodecenoate; (R)-14-Methyloxacyclotetradecan-2-one; trans-Tetra-dec-2-enoic acid;…	HMDB40228; HMDB38056; HMDB37633; HMDB37369; HMDB37228; HMDB37227; HMDB37189; HMDB37188; HMDB34561; HMDB32321; HMDB32152; HMDB31073; HMDB31029; HMDB30921; HMDB10732; HMDB05051; HMDB02000; HMDB00521; HMDB00499	TRUE	xMSannotator
C18	383.291	156.72	-0.0269782	1.2203	-0.0811457	0.247584	0.99836	-0.151383	0.220888	0.997574
HILIC	342.99	232.719	-0.0234148	1.22027	-0.0744647	0.218631	0.970527	-0.191114	0.189202	0.98225
C18	150.059	27.8273	0.0269654	1.21972	0.048115	0.244513	0.99836	0.25978	0.236774	0.997574
HILIC	310.913	64.1142	-0.0233987	1.21943	-0.202674	0.218986	0.970527	-0.0660524	0.231579	0.98225
HILIC	496.086	88.6168	-0.0233946	1.21921	-0.0492264	0.209864	0.970527	-0.277313	0.221542	0.98225
C18	295.19	197.52	-0.0269481	1.21894	-0.103275	0.244779	0.99836	-0.0889337	0.359326	0.997574	(1(10)E4a5E)-1(10)5-Germacradiene-12-acetoxy-411-diol; Tanacetol B	HMDB38798; HMDB35075	TRUE	xMSannotator
C18	290.856	32.0381	0.0269169	1.21753	0.109818	0.257267	0.99836	0.0959102	0.304712	0.997574
HILIC	224.128	37.2454	-0.0233477	1.21677	-0.0777257	0.21998	0.970527	-0.18144	0.209649	0.98225	Cerulenin	HMDB15168	FALSE	xMSannotator
HILIC	194.022	65.0572	-0.0233376	1.21624	-0.198165	0.216693	0.970527	-0.0711803	0.205581	0.98225	L-Methionine	HMDB00696	FALSE	xMSannotator
C18	364.255	241.939	0.0268843	1.21605	0.056994	0.250877	0.99836	0.212426	0.224819	0.997574
HILIC	315.253	37.5909	-0.0233306	1.21588	-0.0535205	0.217291	0.970527	-0.250469	0.204585	0.98225	Dibutyl decanedioate; (9xi10xi12xi)-910-Dihydroxy-12-octadecenoic acid; 1213-DHOME; 910-DHOME; Octadecanedioic acid	HMDB41220; HMDB31679; HMDB04705; HMDB04704; HMDB00782	TRUE	xMSannotator
C18	437.967	33.1897	0.0268698	1.2154	0.0606026	0.262146	0.99836	0.17674	0.277426	0.997574	Polythiazide	HMDB15419	FALSE	xMSannotator
HILIC	131.534	21.9585	-0.0233162	1.21513	-0.193865	0.213748	0.970527	-0.063664	0.25378	0.98225
HILIC	282.279	35.2162	0.0233137	1.215	0.10437	0.207664	0.970527	0.122745	0.241116	0.98225	Oleamide	HMDB02117	FALSE	xMSannotator
HILIC	529.884	38.2582	0.0233127	1.21495	0.0710257	0.211145	0.970527	0.185655	0.224633	0.98225
C18	101.168	55.0554	-0.0268515	1.21457	-0.0582536	0.249367	0.99836	-0.203637	0.232565	0.997574
C18	326.064	27.9069	0.0268493	1.21447	0.0423896	0.247838	0.99836	0.243752	0.312318	0.997574
HILIC	227.114	96.4564	-0.0233016	1.21437	-0.0558012	0.221454	0.970527	-0.192388	0.311064	0.98225	Carnosine	HMDB00033	FALSE	In House Library
HILIC	396.311	38.8915	-0.0232999	1.21428	-0.0759824	0.234586	0.970527	-0.167497	0.214095	0.98225	912-Hexadecadienoylcarnitine	HMDB13334	FALSE	xMSannotator
HILIC	85.0477	96.4193	-0.0232696	1.2127	-0.303451	0.213724	0.970527	-0.0417094	0.258678	0.98225
C18	122.022	42.3333	-0.0268031	1.21238	-0.0919194	0.255713	0.99836	-0.128692	0.233238	0.997574
C18	503.631	32.3599	-0.0267736	1.21104	-0.106462	0.251064	0.99836	-0.104112	0.267129	0.997574
C18	306.955	54.2994	-0.0267707	1.21091	-0.0440553	0.242238	0.99836	-0.243499	0.280915	0.997574	Alphachloralose	HMDB31727	FALSE	xMSannotator
HILIC	237.185	30.3778	0.0232009	1.20912	0.0552621	0.223916	0.970527	0.221898	0.239066	0.98225	Humulene diepoxide A; Tuberonone; Dihydro-alpha-santalic acid; Davanone; Petasitolone; Curcumol; beta-Ionyl acetate; Hernandulcin; (3xi7(11)Z)-7(11)-Copaene-412-diol; Tanavulgarol; Cyperolone; Humulene-8-hydroperoxide; Apotrichothecene; beta-Kessyl ketone; Aubergenone; Isolubimin; 4alpha5alpha-Epoxy-11-eudesmen-3a-ol; Rishitinone; (-)-Myrtenyl isovalerate; 7-Hydroxycostol; Epilubimin; 3-Hydroxy-1…	HMDB40712; HMDB39688; HMDB39525; HMDB38178; HMDB38144; HMDB38122; HMDB38027; HMDB37906; HMDB37393; HMDB36687; HMDB36680; HMDB36668; HMDB36549; HMDB36446; HMDB35827; HMDB35648; HMDB35301; HMDB35147; HMDB35127; HMDB35040; HMDB35032; HMDB34722; HMDB34714; HMDB33104; HMDB33083; HMDB32681; HMDB32292; HMDB32048; HMDB31348; HMDB30920; HMDB30916; HMDB30891; HMDB02352	TRUE	xMSannotator
HILIC	465.924	84.0524	-0.0231877	1.20843	-0.0503735	0.238527	0.970527	-0.243616	0.230545	0.98225
HILIC	604.571	68.4196	-0.0231843	1.20826	-0.336615	0.222961	0.970527	-0.037366	0.282418	0.98225
HILIC	182.081	72.1602	-0.0231831	1.20819	-0.211702	0.22735	0.970527	-0.0565614	0.272011	0.98225	L-Tyrosine	HMDB00158	FALSE	In House Library
HILIC	548.61	68.6579	-0.0231809	1.20808	-0.28748	0.218645	0.970527	-0.04551	0.258134	0.98225
HILIC	93.0448	118.193	-0.0231705	1.20754	-0.19205	0.231201	0.970527	-0.0582233	0.266448	0.98225
C18	359.28	220.818	0.0266868	1.20712	0.0521671	0.250373	0.99836	0.227246	0.237815	0.997574
HILIC	85.0284	96.289	-0.0231596	1.20697	-0.122985	0.224147	0.970527	-0.0999806	0.257521	0.98225	4-Hydroxy-2-butenoic acid gamma-lactone	HMDB32330	FALSE	xMSannotator
C18	367.216	163.403	0.0266814	1.20687	0.0637225	0.241673	0.99836	0.204484	0.22364	0.997574	Cinncassiol D3; Cinncassiol D2; Propantheline; Cinnarizine; 20-dihydroxyleukotriene B4; 20-COOH-1011-dihydro-LTB4; 5(6)-Epoxy Prostaglandin E1; Thromboxane B3; 11-Dehydro-thromboxane B2; 6-Ketoprostaglandin E1; 20-Hydroxy-PGE2; Prostaglandin G2; 615-Diketo1314-dihydro-PGF1a; 19-Hydroxy-PGE2	HMDB36854; HMDB34678; HMDB14920; HMDB14708; HMDB12635; HMDB12633; HMDB12110; HMDB05099; HMDB04242; HMDB04241; HMDB03247; HMDB03235; HMDB01979; HMDB01908	TRUE	xMSannotator
HILIC	112.112	31.4878	-0.023156	1.20678	-0.0729107	0.22982	0.970527	-0.190011	0.183311	0.98225
HILIC	150.027	26.7428	0.0231505	1.20649	0.134113	0.216858	0.970527	0.0942366	0.244978	0.98225
C18	397.259	210.47	-0.0266651	1.20614	-0.0438683	0.252449	0.99836	-0.280713	0.22051	0.997574
HILIC	149.019	46.5049	-0.0231372	1.2058	-0.080738	0.219397	0.970527	-0.158958	0.249635	0.98225
HILIC	270.958	71.8863	0.0231357	1.20572	0.128394	0.235603	0.970527	0.0780718	0.358295	0.989531
C18	379.233	240.816	-0.0266483	1.20538	-0.0932053	0.263678	0.99836	-0.0973236	0.353024	0.997574
C18	474.879	186.4	-0.0266347	1.20476	-0.0805316	0.250548	0.99836	-0.139329	0.275376	0.997574
C18	309.204	207.515	0.0266151	1.20387	0.0368261	0.257031	0.99836	0.360544	0.190583	0.997574	Auxin b; Sterebin A; (9Z11R12S13S15Z)-1213-Epoxy-11-hydroxy-915-octadecadienoic acid; 12(13)Ep-9-KODE	HMDB38484; HMDB35337; HMDB33505; HMDB13623	TRUE	xMSannotator
HILIC	200.068	70.3477	-0.0230877	1.20322	-0.196418	0.220267	0.970527	-0.0690315	0.226267	0.98225	(S)-Isowillardiine	HMDB30376	FALSE	xMSannotator
C18	473.348	176.982	-0.0266006	1.20322	-0.0328754	0.269509	0.99836	-0.157925	0.617739	0.997574
HILIC	161.562	76.6543	-0.0230697	1.20229	-0.064849	0.216417	0.970527	-0.212731	0.213537	0.98225
HILIC	134.064	99.7839	-0.0230672	1.20216	-0.24417	0.220117	0.970527	-0.0470309	0.297816	0.98225
C18	607.473	219.095	-0.0265661	1.20166	-0.0599478	0.242738	0.99836	-0.181324	0.281845	0.997574
HILIC	137.133	278.115	0.0230501	1.20126	0.0431324	0.232685	0.970527	0.314271	0.22305	0.98225	2-Carene; Camphene; ()-4-Carene; ()-beta-Phellandrene; (-)-beta-Phellandrene; Artemisiatriene; 7-Methyl-3-methylene-16-octadiene; p-Mentha-24-diene; 177-Trimethyltricyclo221026heptane; Sylveterpinolene; beta-Terpinene; alpha-Terpinene; Terpinolene; beta-Pinene; (-)-beta-Pinene; (-)-3-Thujene; (Z)-37-Dimethyl-137-octatriene; beta-Phellandrene; ()-4(10)-Thujene; (R)-alpha-Phellandrene; alpha-Phella…	HMDB59884; HMDB59839; HMDB59726; HMDB41634; HMDB41633; HMDB41574; HMDB38169; HMDB38150; HMDB38121; HMDB37046; HMDB36997; HMDB36995; HMDB36994; HMDB36560; HMDB36559; HMDB36116; HMDB36104; HMDB36081; HMDB36076; HMDB35851; HMDB35850; HMDB35658; HMDB35625; HMDB35619; HMDB35087; HMDB34970; HMDB34928; HMDB34697; HMDB33200; HMDB32473; HMDB30089; HMDB30088; HMDB06525; HMDB05806; HMDB04321; HMDB03375	TRUE	xMSannotator
C18	505.426	209.416	-0.0265567	1.20123	-0.0386514	0.274778	0.99836	-0.213482	0.392194	0.997574
HILIC	237.148	36.7429	-0.0230313	1.20028	-0.0341218	0.216436	0.970527	-0.371627	0.235874	0.98225	Eremopetasidione; Heptyl 4-hydroxybenzoate	HMDB40778; HMDB34462	TRUE	xMSannotator
HILIC	306.243	269.921	0.0230312	1.20028	0.129408	0.22164	0.970527	0.106442	0.206714	0.98225
HILIC	193.122	33.8926	-0.0230306	1.20024	-0.172068	0.222853	0.970527	-0.0826015	0.186232	0.98225	Butyl phenylacetate; 2-Benzyl-45-dimethyl-13-dioxolane; 111213-Trinor-135-bisabolatrien-10-oic acid; 2-Ethoxy-1-methoxy-4-(1-propenyl)benzene; 2-(2-Hydroxy-4-methylphenyl)-3-pentanone; 1-Ethoxy-2-methoxy-4-(1-propenyl)benzene; 1-Phenylethyl butyrate; 1-Phenylethyl isobutyrate; 4-Methylphenyl 3-methylbutanoate; 4-Methyl-2-(1-phenylethyl)-13-dioxolane 9CI; 111213-Trinor-1(10)-spirovetivene-27-dione…	HMDB40427; HMDB39841; HMDB39643; HMDB39496; HMDB38180; HMDB37792; HMDB37717; HMDB37716; HMDB37709; HMDB37165; HMDB36734; HMDB36388; HMDB35447; HMDB35015; HMDB35014; HMDB35010; HMDB33380; HMDB32043; HMDB31618; HMDB31614; HMDB31571	TRUE	xMSannotator
HILIC	161.096	289.219	0.02303	1.20021	0.0395744	0.233064	0.970527	0.346758	0.197257	0.98225	3-Phenyl-4-pentenal; 2-Phenyl-4-pentenal; 3-Methyl-4-phenyl-3-buten-2-one	HMDB38790; HMDB35207; HMDB31567	TRUE	xMSannotator
HILIC	277.85	147.456	-0.0230218	1.19979	-0.0841777	0.218045	0.970527	-0.151498	0.226296	0.98225
HILIC	358.303	38.1112	0.0230145	1.19941	0.0497723	0.222064	0.970527	0.232569	0.293842	0.98225
C18	308.267	246.338	-0.0265026	1.19879	-0.120282	0.267764	0.99836	-0.0756653	0.355975	0.997574
C18	256.16	235.828	0.0264976	1.19856	0.05586	0.258041	0.99836	0.240782	0.191111	0.997574
HILIC	244.054	62.4485	-0.0229896	1.19811	-0.0998551	0.228223	0.970527	-0.136872	0.207218	0.98225
C18	164.035	28.3353	-0.0264841	1.19795	-0.0532691	0.25844	0.99836	-0.178505	0.336586	0.997574	(R)-2-Hydroxy-2H-14-benzoxazin-3(4H)-one; 6-Methoxy-2(3H)-benzoxazolone; Noradrenochrome; 5-Pyridoxolactone; Formylanthranilic acid; 4-Pyridoxolactone	HMDB38318; HMDB36582; HMDB13030; HMDB04291; HMDB04089; HMDB03454	TRUE	xMSannotator
HILIC	424.342	38.3742	-0.0229568	1.1964	-0.174337	0.234858	0.970527	-0.0883302	0.153336	0.981549	Linoleyl carnitine; Linoelaidyl carnitine	HMDB06469; HMDB06461	TRUE	xMSannotator
HILIC	218.83	67.1867	0.0229424	1.19565	0.0354913	0.220657	0.970527	0.354253	0.240166	0.98225
HILIC	505.361	37.3635	-0.0229415	1.1956	-0.0508851	0.241359	0.970527	-0.23597	0.23799	0.98225
HILIC	668.521	68.5505	-0.0229353	1.19528	-0.314879	0.221912	0.970527	-0.0395783	0.283889	0.98225
C18	373.296	245.859	0.026424	1.19523	0.0513249	0.269989	0.99836	0.216509	0.239424	0.997574
HILIC	131.056	99.5296	-0.022922	1.19459	-0.0650386	0.232358	0.970527	-0.179764	0.238279	0.98225
HILIC	477.86	38.0685	-0.0228996	1.19342	-0.0670473	0.221508	0.970527	-0.186567	0.248699	0.98225
HILIC	398.006	146.675	-0.022873	1.19203	-0.0624422	0.226959	0.970527	-0.209537	0.218909	0.98225
C18	577.375	187.312	-0.0263503	1.19189	-0.0573843	0.264484	0.99836	-0.214562	0.195198	0.997574	Asparagoside A	HMDB30046	FALSE	xMSannotator
C18	514.897	58.6129	-0.0262938	1.18934	-0.0609305	0.249712	0.99836	-0.19571	0.247878	0.997574
HILIC	480.614	66.5515	0.0228144	1.18898	0.0401003	0.218592	0.970527	0.322035	0.228548	0.98225
HILIC	167.999	287.589	0.0228107	1.18879	0.0505217	0.246658	0.970527	0.246883	0.225684	0.98225
HILIC	442.352	38.8958	-0.0227946	1.18795	-0.0502037	0.225142	0.970527	-0.279938	0.191072	0.98225	3-Hydroxy-9Z-octadecenoylcarnitine; 3-Hydroxy-11Z-octadecenoylcarnitine	HMDB13340; HMDB13339	TRUE	xMSannotator
C18	246.905	38.2998	-0.0262433	1.18706	-0.0787298	0.280585	0.99836	-0.125177	0.282938	0.997574
HILIC	207.174	127.864	0.0227767	1.18701	0.0779038	0.232949	0.970527	0.162634	0.237666	0.98225	1-(266-Trimethyl-1-cyclohexen-1-yl)-1-penten-3-one; 10-Isopropyl-27-dimethyl-1-oxaspiro45deca-36-diene; Etaspirene; alpha-Irone; 1-(266-Trimethyl-2-cyclohexen-1-yl)-1-penten-3-one; alpha-(p-(1133-Tetramethylbutyl)phenyl)-omega-hydroxypoly(oxyethylene); Methyl-delta-ionone; 3-Methyl-4-(266-trimethyl-2-cyclohexen-1-yl)-3-buten-2-one; delta-Methylionone	HMDB38130; HMDB36024; HMDB36023; HMDB35631; HMDB35245; HMDB32528; HMDB32397; HMDB31738; HMDB31737	TRUE	xMSannotator
HILIC	328.011	276.134	-0.0227681	1.18656	-0.0781659	0.230767	0.970527	-0.160413	0.212464	0.98225	Diloxanide	HMDB15684	FALSE	xMSannotator
HILIC	155.556	117.543	-0.022751	1.18568	-0.0624561	0.239782	0.970527	-0.174925	0.273973	0.98225
HILIC	94.5464	144.087	0.0227414	1.18517	0.162988	0.233834	0.970527	0.0789682	0.271616	0.98225
C18	572.293	159.639	0.0261946	1.18485	0.0618509	0.251303	0.99836	0.205026	0.21709	0.997574
HILIC	464.64	66.848	-0.0227119	1.18364	-0.174253	0.220818	0.970527	-0.0807709	0.242803	0.98225
HILIC	157.074	114.85	-0.022695	1.18276	-0.133272	0.232606	0.970527	-0.0857991	0.264081	0.98225
C18	584.356	176.555	0.0261311	1.18198	0.0767846	0.261991	0.99836	0.156934	0.23913	0.997574
C18	421.297	184.78	-0.0261255	1.18173	-0.0463841	0.260597	0.99836	-0.251995	0.23157	0.997574
HILIC	131.534	272.337	-0.0226414	1.17996	-0.148524	0.256948	0.970527	-0.0798627	0.216798	0.98225
HILIC	296.23	35.643	-0.0226002	1.17782	-0.0696692	0.239746	0.970527	-0.166368	0.250206	0.98225
C18	438.943	56.1348	-0.0260325	1.17752	-0.0734124	0.251856	0.99836	-0.148441	0.257507	0.997574
HILIC	115.957	163.178	0.0225687	1.17617	0.0945778	0.246526	0.970527	0.135072	0.229844	0.98225
HILIC	1132.31	86.6308	-0.0225665	1.17606	-0.0449197	0.237047	0.970527	-0.267294	0.233854	0.98225
C18	231.016	33.6891	0.0259692	1.17466	0.0246831	0.259409	0.99836	0.456731	0.249372	0.997574	Acetyl citrate	HMDB59808	FALSE	xMSannotator
HILIC	223.096	285.566	0.0225321	1.17427	0.0985033	0.222937	0.970527	0.139509	0.212001	0.98225	23-Dihydro-3-hydroxy-6-methoxy-22-dimethyl-4H-1-benzopyran-4-one; (Z)-3-(245-Trimethoxyphenyl)-2-propenal; Vanillin isobutyrate; Piperonyl isobutyrate; 5-(34-Methylenedioxyphenyl)pentanoic acid; Apiole; Dihydrodeoxy-8-epiaustdiol; Dillapiol; Isodillapiole; 5-(3-Methoxy-4-hydroxyphenyl)-gamma-valerolactone; Monobutylphthalate; Monoisobutyl phthalic acid	HMDB41379; HMDB38563; HMDB37681; HMDB37130; HMDB34056; HMDB33776; HMDB31668; HMDB30725; HMDB29470; HMDB29226; HMDB13247; HMDB02056	TRUE	xMSannotator
HILIC	259.14	107.569	-0.022532	1.17426	-0.0351098	0.245239	0.970527	-0.308583	0.271208	0.98225
C18	391.123	29.8691	0.0259578	1.17414	0.0713557	0.262537	0.99836	0.162187	0.256252	0.997574	Caryoptosidic acid	HMDB34249	FALSE	xMSannotator
C18	174.955	124.623	0.0259445	1.17354	0.123735	0.284553	0.99836	0.0887806	0.250352	0.997574
HILIC	307.263	24.8416	-0.0224924	1.1722	-0.140993	0.240727	0.970527	-0.0814396	0.250728	0.98225	111417-Eicosatrienoic acid; Sagittariol; Sciadonic acid; 5811-Eicosatrienoic acid; 81114-Eicosatrienoic acid	HMDB60039; HMDB36835; HMDB31058; HMDB10378; HMDB02925	TRUE	xMSannotator
HILIC	656.124	35.7881	-0.0224255	1.16871	-0.0737307	0.226118	0.970527	-0.164932	0.263024	0.98225
HILIC	483.364	49.8066	-0.0223674	1.16568	-0.0845988	0.216938	0.970527	-0.143289	0.261265	0.98225
HILIC	428.303	39.9259	-0.0223546	1.16502	-0.0398074	0.238967	0.970527	-0.27771	0.26836	0.98225
HILIC	137.072	68.0659	0.0223291	1.16369	0.0262834	0.239538	0.970527	0.459297	0.235293	0.98225
HILIC	286.951	53.9959	-0.022295	1.16191	-0.0523625	0.233396	0.970527	-0.237519	0.221659	0.98225
HILIC	317.251	41.6516	-0.02226	1.16008	-0.0858642	0.249994	0.970527	-0.134748	0.251665	0.98225
C18	360.999	53.9769	0.0256459	1.16003	0.0944039	0.293786	0.99836	0.110702	0.277594	0.997574
C18	494.81	33.1878	-0.0256254	1.15911	-0.0655659	0.275825	0.99836	-0.146203	0.295955	0.997574
HILIC	413.799	38.2025	-0.0222286	1.15845	-0.0449124	0.231134	0.970527	-0.250377	0.267341	0.98225
HILIC	733.555	42.0134	0.022223	1.15816	0.113949	0.238185	0.970527	0.134114	0.146535	0.981549
C18	104.457	256.289	0.0256007	1.15799	0.133452	0.279785	0.99836	0.075992	0.290661	0.997574
C18	143.979	68.3801	0.0255796	1.15704	0.111036	0.280175	0.99836	0.105614	0.240446	0.997574
C18	104.043	28.4493	0.0255637	1.15632	0.0601858	0.268086	0.99836	0.175326	0.291005	0.997574
HILIC	281.095	150.668	-0.0221847	1.15616	-0.0757963	0.242603	0.970527	-0.153178	0.248284	0.98225	N-Despyridinyl rosiglitazone	HMDB60842	FALSE	xMSannotator
HILIC	167.143	154.054	-0.0221828	1.15606	-0.0889329	0.247512	0.970527	-0.134455	0.215762	0.98225	Norecasantalol; 2-Heptylfuran; 25-Undecadienal; 266-Trimethyl-1-cyclohexen-1-acetaldehyde; 2-Hexylidenecyclopentanone; Dihydrojasmone; 24-Undecadienal; Limonene aldehyde; (-)-Nopol	HMDB36815; HMDB36190; HMDB33546; HMDB32540; HMDB31728; HMDB31565; HMDB31359; HMDB30252; HMDB30002	TRUE	xMSannotator
HILIC	251.164	25.2159	0.0221779	1.15581	0.167096	0.244299	0.970527	0.0725647	0.240115	0.98225	(3beta8beta)-3-Hydroxy-7(11)-eremophilen-128-olide; Heliannuol A; Abscisic alcohol; 3beta-Hydroxycinnamolide; Cadabicilone; Lactaronecatorin A; FS4 toxin; Ketopelenolide a; Valerenolic acid; 3-Ketoapotrichothecene; 13-Hydroxymarasmene; 3beta-Dihydroxymarasmene; Piperdial; 3-Hydroxytrichothecene; Ketosantalic acid; (6beta8alpha)-6-Hydroxy-7(11)-eremophilen-128-olide; Heliannuol D; (3beta6beta)-Fur…	HMDB40754; HMDB39644; HMDB39635; HMDB39156; HMDB37559; HMDB37529; HMDB37064; HMDB36664; HMDB36563; HMDB36550; HMDB36037; HMDB36036; HMDB35798; HMDB35760; HMDB35358; HMDB35148; HMDB35137; HMDB35117; HMDB34721; HMDB31901; HMDB30917; HMDB15371	TRUE	xMSannotator
HILIC	161.096	25.6682	-0.0221686	1.15532	-0.243299	0.24096	0.970527	-0.0517361	0.231134	0.98225	3-Phenyl-4-pentenal; 2-Phenyl-4-pentenal; 3-Methyl-4-phenyl-3-buten-2-one	HMDB38790; HMDB35207; HMDB31567	TRUE	xMSannotator
HILIC	314.146	282.58	0.0221676	1.15527	0.103897	0.264505	0.970527	0.107748	0.269723	0.98225
HILIC	260.815	68.885	-0.0221645	1.15511	-0.40275	0.234689	0.970527	-0.0300073	0.3005	0.98225
HILIC	486.327	39.2976	-0.0221583	1.15479	-0.0384253	0.229912	0.970527	-0.34	0.209205	0.98225
HILIC	138.043	55.2911	-0.0221551	1.15462	-0.0535017	0.234242	0.970527	-0.210521	0.263845	0.98225
C18	214.072	28.7935	-0.0255239	1.15452	-0.0615194	0.281434	0.99836	-0.178514	0.250671	0.997574	Kinetin	HMDB12245	FALSE	xMSannotator
C18	265.217	211.57	-0.0255238	1.15451	-0.0734244	0.280664	0.99836	-0.110052	0.382958	0.997574	Methyl 2E4Z-hexadecadienoate	HMDB31050	FALSE	xMSannotator
C18	248.902	39.2912	-0.025522	1.15443	-0.0386955	0.274805	0.99836	-0.239201	0.310618	0.997574
HILIC	203.107	279.112	0.0221253	1.15307	0.0924386	0.243033	0.970527	0.147208	0.221545	0.98225	3-(3-Methylbutylidene)-1(3H)-isobenzofuranone; 6-Acetyl-22-dimethyl-2H-1-benzopyran	HMDB31663; HMDB30816	TRUE	xMSannotator
HILIC	360.839	65.6282	0.0221218	1.15288	0.179973	0.241459	0.970527	0.0692201	0.23755	0.98225
HILIC	220.91	70.0446	0.0221202	1.1528	0.0670989	0.236043	0.970527	0.17441	0.254547	0.98225
HILIC	247.144	52.9412	-0.0221191	1.15274	-0.0502967	0.240036	0.970527	-0.233628	0.245253	0.98225	Lenticin	HMDB61115	FALSE	xMSannotator
HILIC	154.043	100.439	0.0221056	1.15204	0.0424358	0.239545	0.970527	0.291922	0.229971	0.98225
HILIC	227.955	83.1354	0.022104	1.15195	0.30988	0.263351	0.970527	0.0373621	0.242863	0.98225
C18	194.046	31.3389	-0.0254379	1.15062	-0.0330824	0.276413	0.99836	-0.303389	0.28811	0.997574	N-acetyl-5-aminosalicylic acid; L-Dopaquinone; 2-Hydroxy-7-methoxy-2H-14-benzoxazin-3(4H)-one; 2-Hydroxy-67-dimethoxybenzoxazole; 4-Hydroxyhippuric acid; 3-Hydroxyhippuric acid; Leucodopachrome; Alpha-Hydroxyhippuric acid; 4-Carboxyphenylglycine; Dopaquinone; Salicyluric acid	HMDB60602; HMDB39119; HMDB38055; HMDB30726; HMDB13678; HMDB06116; HMDB04067; HMDB02404; HMDB02016; HMDB01229; HMDB00840	TRUE	xMSannotator
HILIC	246.085	124.48	-0.0220742	1.1504	-0.0713158	0.249775	0.970527	-0.164155	0.23831	0.98225
C18	341.27	234.858	-0.0254206	1.14985	-0.122574	0.283997	0.99836	-0.0619356	0.427021	0.997574
C18	563.318	194.075	-0.0254158	1.14963	-0.109146	0.290218	0.99836	-0.0907386	0.27756	0.997574
C18	215.053	30.5979	0.0254136	1.14953	0.030036	0.302038	0.99836	0.308999	0.314964	0.997574
C18	148.051	27.102	0.0253986	1.14885	0.0381231	0.287835	0.99836	0.248494	0.303396	0.997574
C18	209.067	36.8076	-0.0253961	1.14874	-0.130123	0.254575	0.99836	-0.0895982	0.235324	0.997574	139-Trimethyluric acid; D-altro-D-manno-Heptose; D-Manno-2-heptulose; L-Galacto-2-heptulose; Sedoheptulose; 137-Trimethyluric acid	HMDB36431; HMDB29952; HMDB29935; HMDB29901; HMDB03219; HMDB02123	TRUE	xMSannotator
HILIC	675.472	37.9179	-0.0220328	1.14824	-0.0584772	0.24117	0.970527	-0.188654	0.285572	0.98225
C18	360.953	58.7348	0.0253677	1.14745	0.177921	0.298928	0.99836	0.0534288	0.308959	0.997574
C18	320.935	51.3287	-0.0253555	1.1469	-0.12037	0.246998	0.99836	-0.0968959	0.258997	0.997574
HILIC	430.913	84.2352	0.0220044	1.14677	0.280741	0.251226	0.970527	0.0463192	0.225762	0.98225
HILIC	300.201	40.3113	-0.0219985	1.14646	-0.0806086	0.256419	0.970527	-0.156545	0.234815	0.98225
C18	368.246	231.702	0.0253452	1.14643	0.0616262	0.282309	0.99836	0.174881	0.280912	0.997574
C18	164.012	29.8351	-0.0253428	1.14632	-0.048858	0.264731	0.99836	-0.22223	0.276513	0.997574
HILIC	346.145	110.896	-0.0219918	1.14611	-0.0583613	0.252564	0.970527	-0.180908	0.26603	0.98225
HILIC	487.129	112.676	0.0219912	1.14607	0.0677311	0.254202	0.970527	0.187685	0.211934	0.98225
HILIC	135.117	32.8473	-0.0219718	1.14507	-0.0541861	0.24305	0.970527	-0.256801	0.218573	0.98225	2-Ethyl-p-xylene; 4-Ethyl-o-xylene; Prehnitene; m-Propyltoluene; Butylbenzene; 1-Isopropyl-3-methylbenzene; 1-Isopropyl-2-methylbenzene; p-Mentha-138-triene; 1-Methyl-2-propylbenzene; p-Cymene	HMDB59890; HMDB59832; HMDB59823; HMDB59821; HMDB59812; HMDB37051; HMDB37050; HMDB37013; HMDB32627; HMDB05805	TRUE	xMSannotator
HILIC	542.321	55.3247	-0.0219705	1.145	-0.16883	0.25172	0.970527	-0.074122	0.227585	0.98225	LysoPC(20:5(5Z8Z11Z14Z17Z))	HMDB10397	FALSE	xMSannotator
C18	606.302	199.118	-0.0253036	1.14455	-0.0630522	0.275488	0.99836	-0.141225	0.353561	0.997574
C18	362.982	38.1713	0.0253014	1.14445	0.133849	0.286152	0.99836	0.0751293	0.300073	0.997574
C18	355.285	267.476	-0.0252934	1.14409	-0.090059	0.278037	0.99836	-0.0956095	0.358365	0.997574	3-(2-Heptenyloxy)-2-hydroxypropyl undecanoate; Stearoyllactic acid; MG(18:1(9Z)0:00:0); MG(18:1(11Z)0:00:0); MG(0:018:1(9Z)0:0); MG(0:018:1(11Z)0:0)	HMDB34031; HMDB33372; HMDB11567; HMDB11566; HMDB11537; HMDB11536	TRUE	xMSannotator
HILIC	388.305	39.203	0.0219506	1.14396	0.0685254	0.247562	0.970527	0.165061	0.285629	0.98225	2-Hydroxymyristoylcarnitine	HMDB13166	FALSE	xMSannotator
HILIC	260.149	36.3298	0.0219416	1.14349	0.0702613	0.239946	0.970527	0.169187	0.243743	0.98225
HILIC	666.608	42.8893	0.021927	1.14273	0.0356149	0.23934	0.970527	0.336825	0.23976	0.98225
HILIC	138.091	31.1583	-0.0219008	1.14137	-0.0858894	0.249303	0.970527	-0.148205	0.225874	0.98225	2-Hydroxyphenethylamine; Tyramine	HMDB01065; HMDB00306	TRUE	In House Library
C18	712.545	229.359	-0.0252261	1.14105	-0.0485905	0.287056	0.99836	-0.187308	0.314102	0.997574
HILIC	271.233	36.9637	0.02189	1.14081	0.0753342	0.262082	0.970527	0.138011	0.308225	0.98225
C18	187.081	36.7758	0.0252164	1.14061	0.0363237	0.289957	0.99836	0.275376	0.276263	0.997574
C18	238.067	37.7354	0.0252038	1.14004	0.0315507	0.293221	0.99836	0.335401	0.248659	0.997574
HILIC	191.927	237.034	-0.0218714	1.13984	-0.0714152	0.246356	0.970527	-0.159903	0.24804	0.98225
HILIC	187.144	33.5977	0.0218526	1.13885	0.0598241	0.23884	0.970527	0.188475	0.26589	0.98225	3-(3-Methylbutyl)nitrosoamino-2-butanone	HMDB33553	FALSE	xMSannotator
HILIC	422.655	65.6788	-0.0218261	1.13747	-0.0342308	0.259611	0.970527	-0.351244	0.22984	0.98225
C18	186.039	36.0132	-0.0251448	1.13737	-0.052549	0.280075	0.99836	-0.173741	0.301006	0.997574
C18	326.974	63.4821	0.0251341	1.13688	0.0549582	0.285964	0.99836	0.173914	0.319804	0.997574
HILIC	205.097	59.8331	-0.0218114	1.1367	-0.217602	0.259817	0.970527	-0.0547765	0.235655	0.98225	D-Tryptophan; L-Tryptophan	HMDB13609; HMDB00929	TRUE	In House Library
HILIC	294.939	82.7311	-0.0217968	1.13594	-0.296943	0.253397	0.970527	-0.036453	0.290438	0.98225
HILIC	298.186	35.2263	0.0217915	1.13567	0.0612555	0.249148	0.970527	0.164638	0.322337	0.986997	2-(4-Methyl-5-thiazolyl)ethyl decanoate	HMDB32419	FALSE	xMSannotator
C18	376.143	231.795	0.0251041	1.13553	0.0403494	0.300143	0.99836	0.22663	0.30712	0.997574
HILIC	242.925	62.2048	-0.0217811	1.13513	-0.241439	0.256864	0.970527	-0.0460651	0.276857	0.98225
HILIC	223.154	38.3443	-0.0217657	1.13433	-0.0899509	0.239391	0.970527	-0.120439	0.285185	0.98225
HILIC	661.559	35.8365	-0.0217624	1.13415	-0.0510671	0.251456	0.970527	-0.221555	0.261563	0.98225
C18	269.088	35.0758	0.0250728	1.13411	0.124787	0.274624	0.99836	0.0659849	0.387964	0.997574	D-erythro-L-galacto-Nonulose; Histidinyl-Aspartate; Aspartyl-Histidine	HMDB29955; HMDB28881; HMDB28755	TRUE	xMSannotator
C18	246.075	32.1901	-0.0250561	1.13336	-0.0786409	0.279501	0.99836	-0.172656	0.165079	0.997574	Aspartyl-Asparagine; Asparaginyl-Aspartate	HMDB28748; HMDB28727	TRUE	xMSannotator
HILIC	804.844	83.7902	-0.0217449	1.13324	-0.201967	0.255761	0.970527	-0.050195	0.301383	0.98225
C18	303.233	220.049	-0.0250488	1.13303	-0.1661	0.277379	0.99836	-0.0583627	0.308644	0.997574	Oryzalexin E; Oryzalexin S; 713-Eperudien-15-oic acid; Junicedral; Copalic acid; Yucalexin P21; ent-17-Hydroxy-16beta-kauran-19-al; Sideridiol; Drostanolone; Mesterolone; Cis-8111417-Eicosatetraenoic acid; Arachidonic acid	HMDB39702; HMDB39687; HMDB37824; HMDB36830; HMDB36829; HMDB36754; HMDB36721; HMDB36702; HMDB14996; HMDB06036; HMDB02177; HMDB01043	TRUE	xMSannotator
HILIC	167.986	19.8497	-0.0217318	1.13256	-0.154343	0.267128	0.970527	-0.072089	0.248987	0.98225
HILIC	242.248	273.065	-0.021724	1.13215	-0.107724	0.27251	0.970527	-0.100089	0.234317	0.98225
HILIC	714.534	66.3659	-0.021718	1.13184	-0.0341424	0.248533	0.970527	-0.340637	0.254735	0.98225
C18	664.382	195.525	-0.0250147	1.13148	-0.0544965	0.266133	0.99836	-0.181875	0.31201	0.997574
HILIC	163.071	102.302	-0.0216997	1.13089	-0.0533575	0.245988	0.970527	-0.193128	0.303482	0.98225	L-4-Hydroxyglutamine; Serinyl-Glycine; Glycyl-Serine	HMDB29424; HMDB29039; HMDB28850	TRUE	xMSannotator
HILIC	732.551	42.5667	0.0216961	1.1307	0.115417	0.246405	0.970527	0.125469	0.160435	0.98225	PE-NMe(16:018:1(9Z)); PE(20:1(11Z)15:0); PE(15:020:1(11Z)); PC(18:1(9Z)14:0); PC(18:1(11Z)14:0); PC(18:014:1(9Z)); PC(16:1(9Z)16:0); PC(16:016:1(9Z)); PC(14:1(9Z)18:0); PC(14:018:1(9Z)); PC(14:018:1(11Z))	HMDB10569; HMDB09252; HMDB08900; HMDB08097; HMDB08064; HMDB08032; HMDB08001; HMDB07969; HMDB07904; HMDB07873; HMDB07872	TRUE	xMSannotator
C18	287.223	214.823	-0.0249895	1.13034	-0.108197	0.302046	0.99836	-0.0641083	0.442999	0.997574	(S)-1016-Dihydroxyhexadecanoic acid	HMDB37798	FALSE	xMSannotator
HILIC	126.055	290.096	-0.0216758	1.12964	-0.0473153	0.267562	0.970527	-0.264468	0.226008	0.98225
HILIC	535.4	37.4209	0.0216751	1.1296	0.0543028	0.259666	0.970527	0.201179	0.290188	0.98225
HILIC	192.922	257.475	-0.0216728	1.12948	-0.0689781	0.249298	0.970527	-0.154011	0.274638	0.98225
C18	346.817	33.1761	0.0249469	1.12842	0.129786	0.294423	0.99836	0.0819469	0.285544	0.997574
HILIC	1146.21	67.7811	-0.0216498	1.12828	-0.0605036	0.260757	0.970527	-0.1625	0.297208	0.98225
HILIC	302.881	68.1388	-0.021627	1.12709	-0.106774	0.241794	0.970527	-0.112829	0.254542	0.98225	Chlorthal	HMDB29628	FALSE	xMSannotator
HILIC	702.644	65.932	0.0216203	1.12675	0.165185	0.259671	0.970527	0.0723428	0.255328	0.98225
C18	229.081	76.1371	0.0249063	1.12658	0.0367143	0.292919	0.99836	0.264481	0.302861	0.997574
C18	278.996	52.7999	-0.0249043	1.12649	-0.0715786	0.278319	0.99836	-0.134412	0.282246	0.997574
HILIC	496.686	67.9243	-0.0215812	1.12471	-0.359708	0.260983	0.970527	-0.0299145	0.301324	0.98225
C18	502.935	44.139	-0.0248433	1.12373	-0.0827822	0.27733	0.99836	-0.125628	0.277193	0.997574
HILIC	491.373	36.6764	-0.0215543	1.12331	-0.0432428	0.249723	0.970527	-0.306583	0.18617	0.98225	Ganoderiol H; Camelliagenin C; Barringtogenol C	HMDB37783; HMDB34532; HMDB34525	TRUE	xMSannotator
C18	185.022	33.0098	-0.0248255	1.12293	-0.0323285	0.29408	0.99836	-0.305463	0.282578	0.997574
HILIC	444.719	68.3581	-0.0215347	1.12229	-0.309187	0.255086	0.970527	-0.0360092	0.284333	0.98225
C18	188.007	34.3172	-0.0247885	1.12125	-0.042829	0.294801	0.99836	-0.217745	0.284907	0.997574
C18	159.03	133.869	-0.0247855	1.12111	-0.093748	0.27571	0.99836	-0.113631	0.257414	0.997574	3-Methyl-3-hydroxypentanedioate; 2-Methyl-4-oxopentanedioic acid; 3-Oxoadipic acid; Oxoadipic acid	HMDB59737; HMDB39447; HMDB00398; HMDB00225	TRUE	xMSannotator
HILIC	354.112	120.179	0.0215041	1.12069	0.0585954	0.260115	0.970527	0.185316	0.28044	0.98225
C18	369.205	206.288	0.0247691	1.12037	0.0399419	0.285917	0.99836	0.280952	0.23025	0.997574
C18	255.208	236.056	-0.0247599	1.11996	-0.0261819	0.271469	0.99836	-0.364544	0.31228	0.997574
C18	605.406	194.978	-0.0247422	1.11916	-0.0511384	0.312515	0.99836	-0.164698	0.338281	0.997574
HILIC	284.128	38.3495	-0.0214744	1.11914	-0.0307991	0.257944	0.970527	-0.39557	0.208633	0.98225	N-(p-Hydroxyphenyl)ethyl p-hydroxycinnamide; Anaxagoreine; 2-Methyl(3-phenylpropanoyl)aminobenzoic acid; N-2-Hydroxy-2-(4-hydroxyphenyl)ethylcinnamide; Morphinone; N-Phenylacetylphenylalanine	HMDB39521; HMDB34669; HMDB32845; HMDB30191; HMDB03563; HMDB02372	TRUE	xMSannotator
HILIC	1247.26	85.6244	-0.021439	1.1173	-0.0647329	0.240515	0.970527	-0.183786	0.240675	0.98225
HILIC	145.035	295.018	0.0214385	1.11727	0.0697808	0.290548	0.970527	0.152045	0.261394	0.98225
C18	292.011	53.907	-0.0246937	1.11696	-0.179365	0.276156	0.99836	-0.0576894	0.275845	0.997574
HILIC	210.112	30.8322	-0.0214225	1.11644	-0.0691127	0.267544	0.970527	-0.180662	0.202031	0.98225
HILIC	134.07	89.4689	0.0214127	1.11593	0.0409116	0.268956	0.970527	0.265204	0.265799	0.98225	3-Methylpyrrolo12-apyrazine	HMDB33172	FALSE	xMSannotator
HILIC	148.083	96.3993	-0.0214115	1.11586	-0.132437	0.256863	0.970527	-0.0747038	0.296738	0.98225
C18	225.15	180.377	-0.0246607	1.11547	-0.0794831	0.277095	0.99836	-0.138048	0.238209	0.997574	45-Dihydrovomifoliol; Riesling acetal; Methyl dihydrojasmonate	HMDB40615; HMDB37562; HMDB31740	TRUE	xMSannotator
HILIC	173.129	55.6495	0.0213968	1.1151	0.143828	0.254312	0.970527	0.0757701	0.275382	0.98225
HILIC	201.008	292.783	0.0213885	1.11467	0.0707024	0.265415	0.970527	0.156739	0.277987	0.98225
HILIC	121.078	58.9998	-0.0213696	1.11368	-0.083273	0.258844	0.970527	-0.130736	0.259229	0.98225
HILIC	458.332	40.4186	-0.0213695	1.11368	-0.0530704	0.249511	0.970527	-0.229572	0.24334	0.98225
HILIC	163.108	261.301	-0.0213651	1.11345	-0.0928806	0.267112	0.970527	-0.113013	0.277065	0.98225	5-Hydroxylysine	HMDB00450	FALSE	xMSannotator
HILIC	104.053	65.8669	-0.0213428	1.11228	-0.148347	0.258985	0.970527	-0.0779735	0.252858	0.98225	()-2-Methylthiazolidine	HMDB31682	FALSE	xMSannotator
HILIC	797.623	41.35	-0.0213388	1.11208	-0.0585425	0.256548	0.970527	-0.213669	0.197191	0.98225
HILIC	441.314	37.9754	-0.0213376	1.11202	-0.0528055	0.259164	0.970527	-0.221947	0.230997	0.98225
HILIC	326.196	34.377	0.0213334	1.11179	0.0375837	0.250434	0.970527	0.298495	0.259623	0.98225
C18	218.103	30.1967	0.0245718	1.11145	0.0461428	0.292732	0.99836	0.209105	0.283326	0.997574	Pantothenic	HMDB00210	FALSE	In House Library
HILIC	376.141	120.67	-0.02132	1.11109	-0.129954	0.252833	0.970527	-0.0800212	0.301258	0.98225	Tiagabine	HMDB15042	FALSE	xMSannotator
C18	253.078	65.5582	0.0245299	1.10955	0.0563366	0.307511	0.99836	0.157555	0.318685	0.997574
C18	174.937	23.4472	-0.0244914	1.10781	-0.0647033	0.305683	0.99836	-0.147783	0.274464	0.997574
HILIC	131.974	294.8	-0.0212543	1.10767	-0.112961	0.249781	0.970527	-0.0966124	0.289568	0.98225
C18	256.991	26.9301	-0.0244848	1.10751	-0.04524	0.286324	0.99836	-0.226345	0.270925	0.997574
HILIC	172.097	283.838	0.0212472	1.1073	0.0346433	0.253076	0.970527	0.349741	0.231576	0.98225
HILIC	664.526	68.4336	-0.0212353	1.10668	-0.283703	0.260565	0.970527	-0.0372879	0.328018	0.989531	lysoPC(28:0)	HMDB29206	FALSE	xMSannotator
HILIC	687.976	35.2649	0.0212302	1.10642	0.0617766	0.255889	0.970527	0.182521	0.266814	0.98225
HILIC	378.21	33.8454	-0.0212233	1.10606	-0.0576785	0.251839	0.970527	-0.166939	0.344712	0.989531
HILIC	468.308	50.3353	-0.0212	1.10484	-0.169888	0.26349	0.970527	-0.0483663	0.41765	0.989531	Buprenorphine; LysoPC(14:0)	HMDB15057; HMDB10379	TRUE	xMSannotator
C18	258.052	177.28	0.0244124	1.10424	0.0968584	0.29559	0.99836	0.0963316	0.30652	0.997574
HILIC	707.095	41.7674	-0.0211802	1.10381	-0.0340887	0.265989	0.970527	-0.314185	0.269525	0.98225
HILIC	530.767	66.7889	0.0211751	1.10354	0.132311	0.284853	0.970527	0.0867579	0.259278	0.98225
HILIC	96.0444	49.5342	-0.0211721	1.10339	-0.0620599	0.269233	0.970527	-0.185372	0.239679	0.98225	1H-Pyrrole-2-carboxaldehyde; 2-Hydroxypyridine	HMDB36057; HMDB13751	TRUE	xMSannotator
HILIC	159.157	25.4385	0.0211602	1.10277	0.077547	0.271963	0.970527	0.145422	0.225884	0.98225
C18	317.212	154.353	0.0243557	1.10168	0.0459576	0.284509	0.99836	0.223359	0.273391	0.997574	Atractyligenin; 9-HEPE; Phytocassane C; 12alpha-12-Hydroxy-713-abietadien-18-oic acid; (ent-15beta)-1519-Dihydroxy-7-trachylobanone; 2-Hydroxy-6-(8-tridecenyl)benzoic acid; Galanolactone; Grandiflorolic acid; (ent-15beta)-15-Hydroxy-19-trachylobanoic acid; Aframodial; Yucalexin A19; Yucalexin P17; ent-17-Hydroxy-15-kauren-19-oic acid; Yucalexin B22; Yucalexin B20; Steviol; Ineketone; Galanal A; (…	HMDB61114; HMDB60053; HMDB41058; HMDB39716; HMDB39012; HMDB38521; HMDB37523; HMDB36930; HMDB36839; HMDB36806; HMDB36776; HMDB36752; HMDB36724; HMDB36713; HMDB36712; HMDB36706; HMDB36698; HMDB35311; HMDB35116; HMDB30101; HMDB13633; HMDB12611; HMDB12534; HMDB10217; HMDB10212; HMDB10210; HMDB10209; HMDB10205; HMDB10202; HMDB06027; HMDB05081; HMDB01337	TRUE	xMSannotator
HILIC	249.185	26.5248	-0.0211342	1.10141	-0.158692	0.263459	0.970527	-0.0745549	0.228608	0.98225	2-Phenylethyl octanoate; Octyl phenylacetate; Furanofukinin; 2-(Dimethoxymethyl)-1-heptenylbenzene; Dimethylbenzyl carbinyl hexanoate	HMDB37719; HMDB37713; HMDB36640; HMDB36221; HMDB32228	TRUE	xMSannotator
HILIC	288.997	109.027	-0.021133	1.10135	-0.0498831	0.271297	0.970527	-0.19946	0.311956	0.98225
HILIC	109.101	286.815	-0.0211137	1.10035	-0.0278675	0.278753	0.970527	-0.352325	0.300942	0.98225
HILIC	559.471	36.3989	-0.0211034	1.09981	-0.0403305	0.274315	0.970527	-0.325685	0.167696	0.98225
C18	424.278	219.234	-0.0243142	1.0998	-0.0420967	0.283957	0.99836	-0.255047	0.249685	0.997574
C18	323.259	190.82	0.024314	1.09979	0.0559512	0.304515	0.99836	0.158771	0.313906	0.997574	(13R14R)-7-Labdene-131415-triol; (13R14R)-8-Labdene-131415-triol; (Z)-15-Oxo-11-eicosenoic acid	HMDB34958; HMDB34957; HMDB29797	TRUE	xMSannotator
HILIC	91.052	85.3446	-0.021091	1.09916	-0.0546736	0.261612	0.970527	-0.227885	0.215108	0.98225
HILIC	280.263	29.7151	0.0210886	1.09904	0.087637	0.262295	0.970527	0.121045	0.277328	0.98225
HILIC	211.206	273.73	0.0210857	1.09889	0.1334	0.259155	0.970527	0.0841041	0.272994	0.98225	(Z)-8-Tetradecenal; Tetradec-2-enal	HMDB32526; HMDB32525	TRUE	xMSannotator
HILIC	509.379	48.0964	-0.0210844	1.09882	-0.148517	0.232073	0.970527	-0.0791352	0.27962	0.98225	Fasciculol C; 2-Apo-beta-carotenal	HMDB35853; HMDB35150	TRUE	xMSannotator
C18	230.078	36.1776	0.0242801	1.09826	0.0478436	0.297551	0.99836	0.231565	0.264721	0.997574
HILIC	446.371	36.593	-0.0210651	1.09781	-0.0485118	0.262837	0.970527	-0.208601	0.302801	0.98225
C18	594.904	52.6241	0.0242354	1.09624	0.0391731	0.295168	0.99836	0.251856	0.286782	0.997574
HILIC	499.873	38.2644	-0.0210155	1.09523	-0.0486336	0.276916	0.970527	-0.187639	0.313419	0.98225
HILIC	620.591	68.302	-0.0209917	1.09399	-0.216328	0.264591	0.970527	-0.0487542	0.303286	0.98225	Cer(d18:122:1(13Z))	HMDB11775	FALSE	xMSannotator
HILIC	431.352	36.653	0.0209879	1.09379	0.0464235	0.271807	0.970527	0.221852	0.274636	0.98225	(3beta5beta8beta22E24xi)-Ergosta-622-diene-358-triol; (2beta3alpha9alpha24R)-Ergosta-722-diene-239-triol; Schleicherastatin 6; 4alpha-Carboxy-5alpha-cholesta-8-en-3beta-ol	HMDB38353; HMDB37914; HMDB35513; HMDB12166	TRUE	xMSannotator
HILIC	276.119	116.59	-0.020974	1.09307	-0.117081	0.274139	0.970527	-0.0820851	0.305419	0.98225	Gamma-Glutamyl Glutamine; Norophthalmic acid	HMDB11738; HMDB05766	TRUE	xMSannotator
HILIC	92.5223	275.067	-0.0209601	1.09234	-0.115783	0.28596	0.970527	-0.0727032	0.342799	0.989531
C18	440.902	63.9068	0.0241307	1.0915	0.0577158	0.309991	0.99836	0.166556	0.283095	0.997574
C18	250.144	200.036	-0.0241195	1.09099	-0.1419	0.294795	0.99836	-0.0540675	0.411246	0.997574
C18	244.915	35.6577	0.0241056	1.09036	0.198525	0.319301	0.99836	0.0482549	0.284964	0.997574
C18	112.937	28.2951	0.0240716	1.08882	0.0649531	0.319894	0.99836	0.118519	0.389271	0.997574
HILIC	121.028	29.5018	-0.0208805	1.08819	-0.0755733	0.266389	0.970527	-0.144904	0.277992	0.98225
C18	113.024	36.4578	0.024037	1.08726	0.169086	0.306167	0.99836	0.0475774	0.357267	0.997574	cis-Acetylacrylate; Norfuraneol	HMDB60461; HMDB31859	TRUE	xMSannotator
C18	93.0346	31.9034	-0.0240199	1.08649	-0.0399364	0.288961	0.99836	-0.229643	0.32892	0.997574	Phenol	HMDB00228	FALSE	xMSannotator
C18	212.016	34.5654	0.0240137	1.08621	0.0435554	0.284689	0.99836	0.230581	0.294613	0.997574
C18	355.035	154.11	0.0240097	1.08603	0.0479132	0.290263	0.99836	0.194621	0.318996	0.997574
C18	155.066	37.5553	-0.0239998	1.08558	-0.053592	0.282175	0.99836	-0.171513	0.334443	0.997574
HILIC	300.217	41.7572	0.0208268	1.08539	0.0869334	0.268474	0.970527	0.115616	0.308022	0.98225
C18	416.052	37.0125	0.0239905	1.08516	0.0781094	0.313811	0.99836	0.115134	0.337699	0.997574
HILIC	420.885	77.371	-0.0208203	1.08505	-0.310088	0.280179	0.970527	-0.0309591	0.308975	0.98225
HILIC	226.18	31.5141	-0.0208191	1.08499	-0.0580508	0.281832	0.970527	-0.17693	0.275467	0.98225
C18	612.331	203.773	-0.0239842	1.08487	-0.1408	0.298797	0.99836	-0.0612717	0.346219	0.997574
C18	292.966	60.5586	0.0239765	1.08452	0.208265	0.315691	0.99836	0.0453181	0.308961	0.997574
HILIC	339.345	36.7864	-0.0207841	1.08317	-0.0448496	0.292482	0.970527	-0.22803	0.265639	0.98225
HILIC	269.993	84.2438	-0.0207802	1.08297	-0.266873	0.270361	0.970527	-0.0418254	0.261647	0.98225
HILIC	270.977	75.9855	-0.0207758	1.08274	-0.11933	0.288411	0.970527	-0.0861766	0.262786	0.98225
C18	255.224	218.369	-0.0239295	1.0824	-0.036899	0.309633	0.99836	-0.161074	0.501332	0.997574
C18	301.335	235.71	-0.0239238	1.08214	-0.0909808	0.313918	0.99836	-0.0759118	0.424856	0.997574
HILIC	217.979	266.662	-0.0207549	1.08165	-0.118583	0.267528	0.970527	-0.0847728	0.269245	0.98225
C18	275.201	195.429	-0.0239115	1.08158	-0.0718343	0.326726	0.99836	-0.0903128	0.452677	0.997574	(EE)-1113-Octadecadien-9-ynoic acid; 481215-Octadecatetraenoic acid; Phenethyl decanoate; Stearidonic acid; 19-Noretiocholanolone; 19-Nor-5-androstenediol; 19-Norandrosterone	HMDB34382; HMDB32672; HMDB32464; HMDB06547; HMDB05886; HMDB04590; HMDB02697	TRUE	xMSannotator
HILIC	1156.24	67.5936	-0.0207388	1.08081	-0.0386768	0.273674	0.970527	-0.272712	0.270248	0.98225
C18	89.0089	34.1712	0.0238844	1.08036	0.142037	0.301861	0.99836	0.0476751	0.455488	0.997574
C18	420.933	44.4231	-0.0238798	1.08015	-0.0714101	0.290028	0.99836	-0.126838	0.329544	0.997574
HILIC	710.493	36.1948	-0.0207188	1.07977	-0.0482801	0.265953	0.970527	-0.221509	0.284487	0.98225
C18	398.987	59.7058	0.0238497	1.07879	0.157118	0.304044	0.99836	0.0653736	0.276482	0.997574
HILIC	106.05	98.4517	-0.0206919	1.07836	-0.282188	0.268443	0.970527	-0.0307008	0.392308	0.989531	L-Serine	HMDB00187	FALSE	In House Library
HILIC	142.004	137.365	-0.0206886	1.07819	-0.0823992	0.282036	0.970527	-0.126743	0.252533	0.98225
HILIC	174.02	103.264	-0.0206822	1.07786	-0.0883161	0.261037	0.970527	-0.114459	0.299933	0.98225
HILIC	543.325	53.8157	-0.0206791	1.0777	-0.155261	0.282174	0.970527	-0.0719665	0.249525	0.98225
HILIC	1212.77	85.3406	-0.0206574	1.07656	-0.105166	0.260861	0.970527	-0.0928245	0.303285	0.98225
HILIC	151.048	94.4895	-0.0206562	1.0765	-0.238264	0.272077	0.970527	-0.0472972	0.250756	0.98225
C18	252.046	36.5287	0.0237862	1.07591	0.0616828	0.29683	0.99836	0.138529	0.382449	0.997574	Sulfamethoxazole	HMDB15150	FALSE	xMSannotator
HILIC	194.033	116.978	0.0206253	1.07489	0.115538	0.285817	0.970527	0.0979655	0.262753	0.98225	Phosphocreatinine	HMDB41624	FALSE	xMSannotator
HILIC	163.06	105.755	0.0206248	1.07487	0.0592797	0.281731	0.970527	0.167834	0.284126	0.98225	2-Hydroxy-2-ethylsuccinic acid; D-15-Anhydrofructose; (-)-1-Methylpropyl 1-propenyl disulfide; Diethyl dicarbonate; D-1-Deoxy-erythro-hexo-23-diulose; Levoglucosan; 2(R)-Hydroxyadipic acid; 3-Hydroxymethylglutaric acid; 3-Hydroxyadipic acid; 2-Hydroxyadipic acid	HMDB59758; HMDB41561; HMDB34426; HMDB32873; HMDB29934; HMDB00640; HMDB00368; HMDB00355; HMDB00345; HMDB00321	TRUE	xMSannotator
C18	184.96	35.9306	0.0237512	1.07433	0.202537	0.329288	0.99836	0.0418195	0.333407	0.997574
C18	282.252	242.457	-0.0237372	1.0737	-0.11817	0.31889	0.99836	-0.0546169	0.465226	0.997574
C18	224.999	35.9553	-0.0237366	1.07367	-0.128438	0.299772	0.99836	-0.0863327	0.223877	0.997574
C18	226.911	69.5455	-0.0237334	1.07353	-0.055459	0.298183	0.99836	-0.163515	0.315082	0.997574
HILIC	311.02	88.5128	-0.0205952	1.07332	-0.0604626	0.278179	0.970527	-0.16971	0.278756	0.98225
HILIC	149.953	274.381	0.0205906	1.07309	0.117189	0.275635	0.970527	0.0932656	0.271792	0.98225
HILIC	106.999	75.1949	-0.0205843	1.07275	-0.173298	0.262931	0.970527	-0.0594938	0.305014	0.98225
C18	557.457	218.241	-0.0237162	1.07275	-0.0359898	0.327923	0.99836	-0.179986	0.449479	0.997574
HILIC	312.217	42.8603	0.020572	1.07211	0.109614	0.282012	0.970527	0.0928887	0.270082	0.98225	2-trans4-cis-Decadienoylcarnitine	HMDB13325	FALSE	xMSannotator
HILIC	175.112	25.2179	-0.0205707	1.07205	-0.0718207	0.275493	0.970527	-0.144691	0.276317	0.98225	(S)-111213-Trinor-7-calamenone; (R)-111213-Trinor-1(5)69-guaiatrien-8-one; 4-Methyl-2-phenyl-2-pentenal; 6-Phenyl-3-hexen-2-one	HMDB40823; HMDB39153; HMDB37281; HMDB31622	TRUE	xMSannotator
HILIC	246.036	232.312	-0.0205597	1.07148	-0.0475687	0.266982	0.970527	-0.212095	0.296331	0.98225
C18	460.648	32.5612	-0.023665	1.07043	-0.0669895	0.291315	0.99836	-0.135886	0.320407	0.997574
HILIC	369.123	118.75	-0.0205397	1.07043	-0.0822721	0.284835	0.970527	-0.120026	0.266008	0.98225
C18	427.019	44.4086	0.0236599	1.0702	0.0462605	0.314926	0.99836	0.180361	0.338884	0.997574
HILIC	565.912	38.058	-0.020534	1.07013	-0.0571686	0.26349	0.970527	-0.180931	0.313147	0.98225
C18	354.273	246.376	-0.0236562	1.07003	-0.0623082	0.324059	0.99836	-0.112379	0.411	0.997574
C18	420.305	197.143	0.0236561	1.07003	0.0893342	0.313859	0.99836	0.107102	0.297181	0.997574
C18	301.217	206.352	-0.0236453	1.06954	-0.0726844	0.309957	0.99836	-0.106649	0.384707	0.997574	Methenolone; ent-8(17)13(16)14-Labdatrien-18-oic acid; (ent-15beta16beta)-1516-Epoxy-3-kauranone; 813-Abietadien-18-oic acid; Cascarillone; Isopimaric acid; 8(17)12-Labdadiene-1516-dial; Yucalexin A16; Yucalexin B14; Siderone; 815-Isopimaradien-18-oic acid; Methyltestosterone; Retinyl ester; Eicosapentaenoic acid	HMDB41928; HMDB39486; HMDB38687; HMDB38172; HMDB36826; HMDB36811; HMDB36805; HMDB36775; HMDB36709; HMDB36703; HMDB35692; HMDB15655; HMDB03598; HMDB01999	TRUE	xMSannotator
C18	214.836	32.0067	0.0236382	1.06922	0.154462	0.323779	0.99836	0.0593296	0.319405	0.997574
C18	278.221	208.738	-0.0236339	1.06902	-0.105418	0.330742	0.99836	-0.0591481	0.474921	0.997574
HILIC	158.981	164.256	0.0205048	1.06861	0.104346	0.290957	0.970527	0.101854	0.268786	0.98225
HILIC	178.949	268.815	-0.0205039	1.06857	-0.0708875	0.295939	0.970527	-0.127355	0.285329	0.98225
HILIC	186.93	172.084	0.0204972	1.06822	0.0769524	0.296309	0.970527	0.132902	0.276964	0.98225
HILIC	211.106	89.1838	-0.0204715	1.06688	-0.0381557	0.282953	0.970527	-0.257965	0.279209	0.98225	Aprobarbital	HMDB15441	FALSE	xMSannotator
C18	570.341	182.479	0.023575	1.06636	0.0627426	0.313124	0.99836	0.143731	0.320866	0.997574
C18	162.996	33.0903	-0.0235281	1.06424	-0.0223907	0.301525	0.99836	-0.430648	0.279275	0.997574
HILIC	226.012	274.875	0.0204131	1.06384	0.116341	0.290913	0.970527	0.101245	0.230014	0.98225
HILIC	198.011	162.576	0.0204128	1.06382	0.0896417	0.294701	0.970527	0.1143	0.279224	0.98225
HILIC	399.314	39.1037	-0.0204118	1.06377	-0.0453943	0.28682	0.970527	-0.204029	0.302152	0.98225
HILIC	141.983	23.4199	-0.0204072	1.06353	-0.194535	0.305701	0.974779	-0.0503715	0.293875	0.98225
C18	274.002	27.4619	0.0235042	1.06316	0.028676	0.336512	0.99836	0.290317	0.320815	0.997574
HILIC	199.014	163.467	-0.0203925	1.06276	-0.112329	0.285127	0.970527	-0.0833115	0.309315	0.98225
HILIC	496.135	49.0837	-0.020387	1.06248	-0.166233	0.276435	0.970527	-0.0589098	0.316871	0.98582
C18	162.056	40.6077	-0.0234834	1.06222	-0.0460818	0.311345	0.99836	-0.234871	0.239285	0.997574	3-Methyldioxyindole	HMDB04186	FALSE	In House Library
C18	307.264	246.26	-0.0234685	1.06155	-0.111176	0.328347	0.99836	-0.0624023	0.42564	0.997574	Sclareol; Eicosadienoic acid	HMDB36827; HMDB05060	TRUE	xMSannotator
HILIC	304.235	32.5456	0.0203641	1.06128	0.0605384	0.270213	0.970527	0.162939	0.316328	0.98582
C18	114.056	36.8768	0.023442	1.06035	0.166573	0.315446	0.99836	0.042105	0.430196	0.997574	L-Proline	HMDB00162	FALSE	In House Library
C18	144.03	28.0937	-0.0234399	1.06025	-0.150392	0.322409	0.99836	-0.0689542	0.242646	0.997574	2-Keto-glutaramic acid	HMDB01552	FALSE	xMSannotator
C18	180.06	36.1105	0.0234372	1.06013	0.15013	0.319264	0.99836	0.0517895	0.363748	0.997574
C18	347.189	201.019	-0.023424	1.05953	-0.0436026	0.30704	0.99836	-0.186865	0.347235	0.997574	1220-Dioxo-leukotriene B4; 3b-Hydroxy-6b-tigloyloxy-7(11)-eremophilen-128b-olide; Gibberellin A53; Bakkenolide C; Cohumulone; 3b-Hydroxy-6b-angeloyloxy-7(11)-eremophilen-128b-olide; Gibberellin A112; Gibberellin A110	HMDB60094; HMDB40989; HMDB36895; HMDB34999; HMDB33981; HMDB32895; HMDB32011; HMDB32010	TRUE	xMSannotator
C18	339.209	219.013	-0.0234104	1.05892	-0.0643354	0.310557	0.99836	-0.127849	0.33352	0.997574	1419-Dihydroaspidospermatine	HMDB30359	FALSE	xMSannotator
HILIC	95.0475	136.959	-0.0203162	1.05878	-0.108418	0.272005	0.970527	-0.106464	0.228885	0.98225
C18	566.383	201.752	-0.0233808	1.05758	-0.0594507	0.285829	0.99836	-0.148907	0.333887	0.997574
C18	485.003	59.029	0.0233679	1.05699	0.0651865	0.33974	0.99836	0.120181	0.349694	0.997574
C18	422.257	172.435	0.0233678	1.05699	0.0517733	0.304659	0.99836	0.15945	0.365114	0.997574
C18	413.003	45.2527	-0.0233638	1.05681	-0.0638005	0.329037	0.99836	-0.124701	0.319595	0.997574
HILIC	257.124	107.083	-0.0202765	1.05671	-0.0350259	0.275577	0.970527	-0.258284	0.341415	0.989531	Threoninyl-Histidine; Histidinyl-Threonine; 2-(3-Carboxy-3-aminopropyl)-L-histidine	HMDB29063; HMDB28895; HMDB11655	TRUE	xMSannotator
C18	750.565	234.838	-0.0233398	1.05572	-0.037562	0.322512	0.99836	-0.207504	0.364364	0.997574
HILIC	181.014	271.282	-0.0202542	1.05556	-0.124841	0.291949	0.970527	-0.0800171	0.268058	0.98225
C18	226.189	184.31	-0.0233299	1.05527	-0.0526509	0.340252	0.99836	-0.0927665	0.565398	0.997574
HILIC	328.802	68.0474	-0.0202338	1.05449	-0.251634	0.276822	0.970527	-0.038871	0.358338	0.989531
HILIC	584.552	66.2536	-0.0202211	1.05383	-0.0334662	0.281261	0.970527	-0.300432	0.283732	0.98225
HILIC	232.896	66.1902	0.0202173	1.05363	0.292852	0.284633	0.970527	0.034283	0.281487	0.98225
HILIC	606.786	72.7244	-0.0202141	1.05346	-0.09292	0.285596	0.970527	-0.0981683	0.301019	0.98225
C18	377.236	240.849	-0.0232745	1.05277	-0.128698	0.334255	0.99836	-0.0463736	0.486177	0.997574	Annoglabasin F	HMDB35508	FALSE	xMSannotator
HILIC	264.973	94.688	-0.0201879	1.0521	-0.0477644	0.300701	0.973141	-0.188123	0.320975	0.986785
C18	268.236	227.638	-0.0232487	1.0516	-0.0892056	0.330439	0.99836	-0.0653064	0.502155	0.997574
HILIC	256.175	39.6759	-0.0201743	1.05139	-0.0890947	0.298715	0.972793	-0.113443	0.293467	0.98225
C18	578.378	187.339	0.0232257	1.05056	0.0387678	0.329788	0.99836	0.197428	0.364565	0.997574
HILIC	230.81	66.6525	-0.0201562	1.05044	-0.0526788	0.273535	0.970527	-0.210785	0.277602	0.98225
HILIC	1042.28	67.0749	-0.0201366	1.04943	-0.0706575	0.300259	0.973141	-0.114653	0.347865	0.989531
C18	298.989	27.5221	0.0231961	1.04922	0.0335041	0.328104	0.99836	0.205677	0.423647	0.997574
C18	334.791	33.1702	-0.023189	1.0489	-0.145747	0.303526	0.99836	-0.0626959	0.306276	0.997574
HILIC	520.868	39.2263	-0.0200904	1.04702	-0.0549414	0.293871	0.970527	-0.170393	0.297517	0.98225
HILIC	244.786	65.6419	0.0200675	1.04582	0.0340216	0.273756	0.970527	0.298615	0.281779	0.98225
HILIC	393.194	109.857	-0.0200558	1.04521	-0.0535275	0.290524	0.970527	-0.175558	0.296493	0.98225
C18	392.289	133.792	-0.0231055	1.04513	-0.0424344	0.308855	0.99836	-0.218418	0.296514	0.997574
C18	461.29	215.631	-0.023096	1.04469	-0.042174	0.316929	0.99836	-0.22428	0.285453	0.997574	Lucidenic acid M	HMDB35973	FALSE	xMSannotator
HILIC	316.776	71.5432	-0.0200398	1.04438	-0.307451	0.291152	0.970527	-0.0309696	0.349	0.989531
HILIC	299.221	26.1342	-0.0200213	1.04341	-0.140263	0.2837	0.970527	-0.0643833	0.34258	0.989531
HILIC	298.797	65.7382	0.020007	1.04267	0.0469113	0.275183	0.970527	0.221877	0.274301	0.98225
C18	269.249	248.888	-0.0230083	1.04073	-0.114115	0.332057	0.99836	-0.0592381	0.432876	0.997574	Heptadecanoic	HMDB02259	FALSE	In House Library
HILIC	138.055	77.0976	0.0199579	1.04011	0.0567496	0.286548	0.970527	0.170524	0.302453	0.98225	Trigonelline	HMDB00875	FALSE	In House Library
HILIC	255.076	101.561	0.0199457	1.03948	0.0503809	0.269158	0.970527	0.216567	0.278671	0.98225
C18	203.083	36.0036	-0.0229791	1.03941	-0.195415	0.322406	0.99836	-0.0508946	0.264458	0.997574	D-Tryptophan; L-Tryptophan	HMDB13609; HMDB00929	TRUE	In House Library
HILIC	235.967	106.813	-0.0199383	1.03909	-0.0394818	0.285183	0.970527	-0.240185	0.308873	0.98225
HILIC	573.736	39.96	-0.019937	1.03902	-0.0509428	0.27771	0.970527	-0.212237	0.262083	0.98225
C18	388.122	29.5188	-0.0229601	1.03855	-0.043525	0.312312	0.99836	-0.193018	0.338845	0.997574	xi-8-Acetonyldihydrosanguinarine	HMDB39896	FALSE	xMSannotator
HILIC	387.193	38.6982	-0.0199259	1.03844	-0.0358707	0.294399	0.970527	-0.253851	0.312804	0.98225
HILIC	157.122	24.9984	-0.0199191	1.03809	-0.136555	0.286455	0.970527	-0.0751004	0.278265	0.98225	34-Epoxynonanal; (E)-Oak lactone; (E)-2-Ethyl heptenoate; (Z)-Oak lactone; Methyl 3-Octenoate; 2-Propenyl hexanoate; Methyl 4Z-octenoate; 6-Hydroxy-46-dimethyl-3-hepten-2-one; cis-3-Hexenyl propanoate; 2-Hexenyl propionate; Isobutyl angelate; (E)-3-Heptenyl acetate; Methyl (E)-2-octenoate; 2-Hydroxy-266-trimethylcyclohexanone; Cyclohexyl propionate; 2-Propenyl 2-ethylbutanoate; Quercuslactone a; …	HMDB60286; HMDB59894; HMDB59840; HMDB59817; HMDB59728; HMDB40210; HMDB39794; HMDB39736; HMDB38275; HMDB38272; HMDB37629; HMDB37618; HMDB37496; HMDB37023; HMDB36222; HMDB36208; HMDB35307; HMDB34716; HMDB33167; HMDB32491; HMDB32413; HMDB32307; HMDB32265; HMDB31531; HMDB31514; HMDB31271; HMDB31263; HMDB04362	TRUE	xMSannotator
C18	267.072	32.8807	0.0229314	1.03725	0.0579754	0.31621	0.99836	0.153576	0.318398	0.997574	Arabinosylhypoxanthine; Allopurinol riboside; 3-Deoxy-D-glycero-D-galacto-2-nonulosonic acid; Inosine	HMDB03040; HMDB00481; HMDB00425; HMDB00195	TRUE	xMSannotator
HILIC	197.041	89.6594	-0.0198998	1.03708	-0.139845	0.286958	0.970527	-0.0681305	0.308562	0.98225	L-2-(Hydroxymethyl)-1234-butanetetrol; D-Xylitol; L-Arabitol; D-Arabitol; Ribitol	HMDB33730; HMDB02917; HMDB01851; HMDB00568; HMDB00508	TRUE	xMSannotator
C18	252.205	200.651	-0.0229276	1.03708	-0.0826465	0.340477	0.99836	-0.0769834	0.443092	0.997574
C18	490.936	53.957	-0.022918	1.03664	-0.0467563	0.323188	0.99836	-0.174232	0.337772	0.997574
C18	174.931	33.8436	0.022916	1.03655	0.146442	0.345822	0.99836	0.054185	0.334508	0.997574
HILIC	277.103	98.4343	0.0198868	1.0364	0.0279815	0.310451	0.974779	0.328166	0.299496	0.98225	Thymidine glycol; Gamma Glutamylglutamic acid	HMDB42036; HMDB11737	TRUE	xMSannotator
HILIC	516.374	39.896	-0.0198844	1.03628	-0.0380994	0.277748	0.970527	-0.280459	0.249356	0.98225
C18	333.228	194.031	0.0228992	1.03579	0.0437494	0.33713	0.99836	0.184884	0.330553	0.997574
HILIC	150.114	114.337	-0.0198677	1.03541	-0.0453889	0.293157	0.970527	-0.208016	0.287478	0.98225	Triethanolamine	HMDB32538	FALSE	xMSannotator
HILIC	288.997	230.365	-0.019867	1.03537	-0.0679409	0.282513	0.970527	-0.133735	0.329924	0.989531
C18	525.222	159.913	-0.0228598	1.03401	-0.0548481	0.322135	0.99836	-0.133699	0.389584	0.997574
HILIC	309.939	66.1055	0.0198396	1.03394	0.0593881	0.290148	0.970527	0.17701	0.283609	0.98225
HILIC	595.435	37.8178	-0.0198364	1.03378	-0.0341253	0.304783	0.974779	-0.317152	0.224639	0.98225
HILIC	384.274	38.0078	-0.0198354	1.03373	-0.0748775	0.304072	0.974779	-0.127882	0.279431	0.98225	3-Hydroxy-5 8-tetradecadiencarnitine	HMDB13332	FALSE	xMSannotator
C18	327.254	241.755	-0.0228512	1.03362	-0.114207	0.336838	0.99836	-0.0522007	0.484654	0.997574	Avocadene 4-acetate; Avocadene 2-acetate; Avocadene 1-acetate; MG(16:1(9Z)0:00:0); MG(0:016:1(9Z)0:0)	HMDB31045; HMDB31044; HMDB31043; HMDB11565; HMDB11534	TRUE	xMSannotator
C18	277.217	210.248	-0.0228351	1.03289	-0.103967	0.347439	0.99836	-0.0552102	0.494514	0.997574	Gamma-Linolenic	HMDB03073	FALSE	In House Library
HILIC	1160.28	67.5816	0.0198186	1.03285	0.0452377	0.295856	0.970527	0.222095	0.276173	0.98225
C18	154.062	38.6765	-0.0228324	1.03277	-0.2108	0.309552	0.99836	-0.0420632	0.333741	0.997574	L-Histidine; L-Histidine	HMDB00177; HMDB00177	TRUE	In House Library
HILIC	578.607	66.4759	0.0198082	1.03231	0.105573	0.279568	0.970527	0.104368	0.293399	0.98225
HILIC	177.128	278.784	-0.0198014	1.03195	-0.0264503	0.293382	0.970527	-0.384881	0.257402	0.98225	3-(4-Isopropylphenyl)propanal; Rhubafuran; (S)-4-(4-Methylphenyl)-2-pentanone; 4-Methyl-1-phenyl-2-pentanone	HMDB36171; HMDB36021; HMDB34177; HMDB31569	TRUE	xMSannotator
C18	554.767	33.2461	-0.0227943	1.03105	-0.0413934	0.324335	0.99836	-0.212404	0.298585	0.997574
C18	390.709	32.2204	-0.0227856	1.03066	-0.176608	0.313539	0.99836	-0.0506045	0.305339	0.997574
HILIC	479.021	88.3022	-0.0197655	1.03009	-0.0500301	0.311043	0.975512	-0.194679	0.258928	0.98225
HILIC	260.027	61.4767	-0.0197496	1.02925	-0.0689986	0.327496	0.977837	-0.132897	0.254109	0.98225
HILIC	412.853	73.3583	-0.0197489	1.02922	-0.202859	0.293207	0.970527	-0.0426444	0.334261	0.989531
HILIC	294.032	75.084	-0.0197216	1.02779	-0.0388084	0.298675	0.972793	-0.210873	0.355686	0.989531
C18	313.992	34.7423	0.0227205	1.02771	0.0711035	0.341545	0.99836	0.0969347	0.422271	0.997574	Bromazepam	HMDB15511	FALSE	xMSannotator
HILIC	648.519	36.0411	-0.0197186	1.02764	-0.0452973	0.284035	0.970527	-0.175224	0.396166	0.989531
C18	158.061	87.2198	-0.0227181	1.0276	-0.174485	0.324989	0.99836	-0.0464105	0.353587	0.997574	Indoleacetaldehyde	HMDB01190	FALSE	In House Library
HILIC	241.079	88.75	-0.0197151	1.02746	-0.0374007	0.296288	0.970527	-0.241819	0.306299	0.98225
C18	228.903	34.2614	0.0227149	1.02746	0.151825	0.323112	0.99836	0.0606016	0.324475	0.997574
C18	357.28	243.061	-0.0226959	1.0266	-0.0341885	0.358785	0.99836	-0.209536	0.354173	0.997574	1-Phenyl-13-octadecanedione; Tetracosapentaenoic acid (24:5n-3); Tetracosapentaenoic acid (24:5n-6)	HMDB35583; HMDB06323; HMDB06322	TRUE	xMSannotator
HILIC	99.0917	124.467	0.0196972	1.02652	0.10876	0.285779	0.970527	0.0916931	0.304557	0.98225	xi-45-Dihydro-24(5)-dimethyl-1H-imidazole	HMDB37787	FALSE	xMSannotator
HILIC	127.982	280.292	-0.0196751	1.02537	-0.108193	0.295293	0.970527	-0.0788458	0.331488	0.989531
HILIC	512.467	36.9034	0.0196706	1.02514	0.0440913	0.300918	0.973141	0.170626	0.415406	0.989531
HILIC	569.757	67.3459	0.0196541	1.02428	0.101196	0.288099	0.970527	0.0845306	0.371297	0.989531
HILIC	261.145	70.6552	-0.0196488	1.024	-0.0403102	0.307931	0.974779	-0.246537	0.24617	0.98225	L-gamma-glutamyl-L-leucine; L-gamma-glutamyl-L-isoleucine	HMDB11171; HMDB11170	TRUE	xMSannotator
HILIC	158.096	246.528	-0.0196442	1.02376	-0.0970347	0.286066	0.970527	-0.0893528	0.349359	0.989531
HILIC	177.069	61.345	-0.0196322	1.02314	-0.0981977	0.323144	0.977837	-0.110113	0.23662	0.98225
HILIC	150.055	30.6086	-0.0196286	1.02295	-0.0718502	0.291366	0.970527	-0.117787	0.349979	0.989531	NAPQI; (S)-4-Hydroxymandelonitrile; 56-Dihydroxyindole	HMDB60946; HMDB60318; HMDB04058	TRUE	xMSannotator
HILIC	293.034	73.3767	0.0196223	1.02262	0.0500766	0.29821	0.972793	0.178972	0.322012	0.986997	Citreovirone; 3-Hydroxychlorpropamide; 2-Hydroxychlorpropamide	HMDB33516; HMDB14025; HMDB14024	TRUE	xMSannotator
HILIC	188.139	95.0684	-0.0196027	1.0216	-0.058483	0.308119	0.974779	-0.165853	0.280968	0.98225
HILIC	315.161	42.8207	-0.0195859	1.02072	-0.0290163	0.303965	0.974779	-0.318031	0.294671	0.98225	7-(6-Hydroxy-37-dimethyl-27-octadienyl)oxy-2H-1-benzopyran-2-one; Gibberellin A120; Menadiol dibutyrate; Clomipramine	HMDB39063; HMDB38013; HMDB32726; HMDB15372	TRUE	xMSannotator
C18	390.983	59.7205	0.0225306	1.01912	0.0552209	0.351217	0.99836	0.129047	0.372053	0.997574
C18	198.075	36.0199	0.0225232	1.01879	0.189264	0.337369	0.99836	0.0337104	0.453652	0.997574
C18	281.248	242.644	-0.0225111	1.01824	-0.110845	0.345482	0.99836	-0.0509537	0.500221	0.997574	Oleic; Petroselinic; Elaidic	HMDB00207; HMDB02080; HMDB00573	TRUE	In House Library
HILIC	106.951	65.9747	-0.0195262	1.01761	-0.267097	0.291785	0.970527	-0.0384269	0.303849	0.98225
HILIC	121.069	87.4914	-0.0195225	1.01742	-0.195291	0.300972	0.973141	-0.044242	0.351977	0.989531	4-(Methylthio)-1-butanol; 4-(Methylthio)-2-butanol; xi-2-Mercapto-3-methyl-1-butanol; 3-Mercapto-3-methyl-1-butanol; 3-Mercapto-2-methyl-1-butanol	HMDB41562; HMDB41476; HMDB39781; HMDB36149; HMDB32373	TRUE	xMSannotator
C18	470.688	28.8329	0.0224861	1.01711	0.0433901	0.316742	0.99836	0.205918	0.30671	0.997574
C18	328.257	241.707	-0.0224785	1.01676	-0.112376	0.344515	0.99836	-0.0511883	0.492706	0.997574
HILIC	294.178	269.545	0.0194958	1.01603	0.0943721	0.30738	0.974779	0.100012	0.313277	0.98225
C18	243.988	193.331	-0.0224589	1.01588	-0.0457221	0.340499	0.99836	-0.165624	0.343716	0.997574
C18	221.012	29.1267	0.0224466	1.01532	0.0336691	0.341215	0.99836	0.218727	0.374517	0.997574
C18	142.996	142.788	0.0224442	1.01521	0.0889688	0.340314	0.99836	0.0916424	0.347335	0.997574
HILIC	151.039	271.329	-0.0194798	1.0152	-0.122463	0.293824	0.970527	-0.0722364	0.325609	0.989531	14-Benzodioxin-2(3H)-one; 34-Methylenedioxybenzaldehyde; 4-Hydroxyphthalide; (E)-8-Hydroxy-2-octene-46-diynoic acid; Phenylglyoxylic acid	HMDB40528; HMDB32612; HMDB32598; HMDB31515; HMDB01587	TRUE	xMSannotator
HILIC	177.164	27.0418	-0.0194706	1.01472	-0.089122	0.318278	0.977837	-0.0914254	0.336545	0.989531	(6E8E)-468-Megastigmatriene	HMDB35180	FALSE	xMSannotator
C18	369.676	218.94	0.022425	1.01434	0.0458045	0.340862	0.99836	0.209238	0.252959	0.997574
C18	403.157	255.591	0.022422	1.01421	0.102203	0.324165	0.99836	0.0825762	0.345592	0.997574	Mammeigin	HMDB30785	FALSE	xMSannotator
C18	372.927	39.7298	-0.0224207	1.01415	-0.0536268	0.344581	0.99836	-0.141145	0.36184	0.997574
C18	88.0404	36.4415	-0.0224098	1.01366	-0.193363	0.336178	0.99836	-0.0435319	0.331051	0.997574	L-Alanine; beta-Alanine; Sarcosine; D-Alanine	HMDB00161; HMDB00056; HMDB00271; HMDB01310	TRUE	In House Library
C18	199.805	25.6585	-0.0224078	1.01356	-0.0674574	0.335085	0.99836	-0.12407	0.33221	0.997574
HILIC	145.98	22.8376	-0.0194301	1.01261	-0.12847	0.292346	0.970527	-0.0687313	0.340815	0.989531
C18	555.442	209.134	-0.0223814	1.01237	-0.0312499	0.343277	0.99836	-0.181321	0.499145	0.997574
C18	143.035	163.119	0.0223733	1.012	0.100887	0.342728	0.99836	0.0684796	0.432083	0.997574	Ethyl hydrogen fumarate; Maleic acid homopolymer; Dimethyl fumarate; 3-Hydroxyadipic acid 36-lactone; trans-2-Hexenedioic acid; (E)-2-Methylglutaconic acid; 3-Methylglutaconic acid; 3-Hexenedioic acid	HMDB40207; HMDB36232; HMDB31257; HMDB29171; HMDB13311; HMDB02266; HMDB00522; HMDB00393	TRUE	xMSannotator
HILIC	207.018	265.919	-0.0194147	1.0118	-0.147455	0.304001	0.974779	-0.0658656	0.277811	0.98225
C18	577.334	194.42	-0.022352	1.01104	-0.0561242	0.366183	0.99836	-0.118695	0.388495	0.997574
C18	156.999	253.71	-0.022352	1.01104	-0.0738108	0.326836	0.99836	-0.107072	0.346627	0.997574
C18	441.263	243.397	-0.0223472	1.01083	-0.117285	0.316713	0.99836	-0.0683044	0.36361	0.997574	29-Bis(3-methyl-2E-pentenoyl)-2b9a-dihydroxy-4Z10(14)-oplopadien-3-one; Muzanzagenin	HMDB34065; HMDB32601	TRUE	xMSannotator
C18	355.035	29.8259	-0.022346	1.01077	-0.0274408	0.343789	0.99836	-0.297799	0.320279	0.997574
HILIC	254.937	139.185	-0.0193934	1.01069	-0.0508515	0.310346	0.974779	-0.182727	0.292584	0.98225
HILIC	142.984	267.201	-0.0193866	1.01034	-0.127043	0.305924	0.974779	-0.0678664	0.32035	0.986785	Mesna	HMDB03745	FALSE	xMSannotator
C18	452.1	201.021	0.0223108	1.00918	0.0474087	0.343691	0.99836	0.170784	0.327313	0.997574
HILIC	201.044	117.224	-0.0193543	1.00866	-0.0822001	0.310237	0.974779	-0.102602	0.304311	0.98225
HILIC	182.048	80.6266	0.0193532	1.0086	0.0364477	0.315459	0.977356	0.297851	0.238679	0.98225	Acamprosate	HMDB14797	FALSE	xMSannotator
HILIC	876.737	81.2456	-0.0193481	1.00833	-0.0504082	0.306105	0.974779	-0.150788	0.394285	0.989531
HILIC	372.737	70.4342	-0.0193415	1.00799	-0.248556	0.300711	0.973141	-0.0364678	0.34916	0.989531
C18	314.969	56.9124	0.0222769	1.00765	0.14064	0.333501	0.99836	0.0605656	0.332978	0.997574
HILIC	510.356	47.829	-0.0193338	1.00759	-0.206213	0.292845	0.970527	-0.0477319	0.29661	0.98225	LysoPC(17:0); LysoPE(20:00:0); LysoPE(0:020:0)	HMDB12108; HMDB11511; HMDB11481	TRUE	xMSannotator
HILIC	111.519	264.644	-0.0193295	1.00736	-0.14562	0.307908	0.974779	-0.0629663	0.289366	0.98225
C18	355.231	187.903	0.0222459	1.00624	0.0615049	0.350965	0.99836	0.118219	0.363855	0.997574	14-HDoHE; 1-Formylneogrifolin	HMDB60044; HMDB39880	TRUE	xMSannotator
C18	317.037	155.997	-0.0222368	1.00583	-0.0670562	0.326102	0.99836	-0.116608	0.348577	0.997574
C18	334.896	131.258	-0.0222279	1.00543	-0.0864736	0.322751	0.99836	-0.0815258	0.408013	0.997574
HILIC	159.084	121.116	0.0192888	1.00524	0.0467607	0.29659	0.970527	0.221154	0.263847	0.98225	S-Isopropyl 3-methylbut-2-enethioate	HMDB32354	FALSE	xMSannotator
HILIC	372.318	28.1034	-0.0192852	1.00506	-0.0422314	0.308542	0.974779	-0.207953	0.321453	0.986785
HILIC	448.324	36.3163	-0.019285	1.00504	-0.0535111	0.304899	0.974779	-0.156614	0.33949	0.989531
HILIC	336.326	36.9866	-0.0192763	1.00459	-0.02637	0.316125	0.977356	-0.335244	0.31096	0.98225	Pipericine	HMDB31678	FALSE	xMSannotator
C18	185.091	72.5462	0.0222047	1.00438	0.043848	0.374009	0.99836	0.179198	0.314345	0.997574
C18	227.202	211.531	-0.0221956	1.00397	-0.0915051	0.356685	0.99836	-0.0534584	0.552508	0.997574	Myristic	HMDB00806	FALSE	In House Library
C18	318.036	151.187	0.022195	1.00394	0.0581473	0.345215	0.99836	0.121999	0.397553	0.997574
HILIC	463.378	36.2824	-0.0192592	1.0037	-0.0449866	0.306581	0.974779	-0.207135	0.299749	0.98225	(3beta22R23R24S)-32223-Trihydroxystigmastan-6-one; 6-Deoxohomodolichosterone	HMDB39713; HMDB34430	TRUE	xMSannotator
C18	347.977	39.183	0.0221834	1.00342	0.0423164	0.335401	0.99836	0.194408	0.34775	0.997574
C18	376.279	232.953	0.0221816	1.00333	0.14576	0.344203	0.99836	0.0504035	0.382762	0.997574
C18	320.996	57.0103	-0.0221737	1.00298	-0.0571525	0.342311	0.99836	-0.133909	0.34324	0.997574
HILIC	103.075	39.4094	-0.0192355	1.00246	-0.04851	0.293396	0.970527	-0.1963	0.291512	0.98225	1-Hydroxy-2-pentanone; Pivalic acid; Butyl formate; Tetrahydro-2-methyl-3-furanol; Propyl acetate; Methyl butyrate; (S)-2-Methylbutanoic acid; Ethylene oxidepropylene oxide copolymer; 24-Dimethyl-13-dioxolane; 3-Hydroxy-2-pentanone; Methyl isobutyrate; 2-Methylpropyl formate; Isopropyl acetate; Tetrahydro-2-furanmethanol; Ethyl propionate; Ethylmethylacetic acid; Valeric acid; Isovaleric acid	HMDB59678; HMDB41992; HMDB40575; HMDB39799; HMDB34237; HMDB33890; HMDB33742; HMDB32263; HMDB32230; HMDB31516; HMDB31249; HMDB31247; HMDB31241; HMDB31175; HMDB30058; HMDB02176; HMDB00892; HMDB00718	TRUE	xMSannotator
HILIC	415.341	37.7624	0.0192273	1.00204	0.0544626	0.312385	0.976338	0.156189	0.357494	0.989531
HILIC	187.148	37.4128	-0.019224	1.00186	-0.0539709	0.313897	0.976569	-0.16202	0.312571	0.98225	7-Ethyl-36-dihydro-14-dimethylazulene; 7-Ethyl-56-dihydro-14-dimethylazulene	HMDB36471; HMDB35759	TRUE	xMSannotator
HILIC	148.06	89.4789	0.0192236	1.00184	0.135589	0.292535	0.970527	0.0641937	0.34521	0.989531	O-Acetylserine; N-Methyl-D-aspartic; L-Glutamic	HMDB03011; HMDB02393; HMDB00148	TRUE	In House Library
HILIC	543.398	37.7709	-0.0192144	1.00136	-0.0536702	0.302653	0.974779	-0.182444	0.294169	0.98225
C18	274.21	208.48	-0.0221249	1.00077	-0.0898091	0.357517	0.99836	-0.0543714	0.552745	0.997574
C18	210.914	133.822	0.022119	1.0005	0.0846034	0.359193	0.99836	0.0950937	0.32714	0.997574
C18	352.773	27.3759	-0.0221152	1.00033	-0.0532163	0.364945	0.99836	-0.136507	0.353533	0.997574
HILIC	294.011	60.6347	-0.0191934	1.00027	-0.0387646	0.312995	0.976569	-0.196495	0.372212	0.989531
C18	387.275	216.137	-0.0221093	1.00007	-0.0659471	0.341452	0.99836	-0.110728	0.374279	0.997574
C18	546.961	46.3563	0.0220964	0.999479	0.176616	0.348991	0.99836	0.0482803	0.335797	0.997574
HILIC	1132.19	68.1585	-0.0191735	0.999231	-0.125425	0.328451	0.977837	-0.0649298	0.359139	0.989531
HILIC	198.046	43.4659	-0.0191569	0.998368	-0.0417604	0.330796	0.977837	-0.204862	0.311795	0.98225
C18	102.853	58.354	0.0220694	0.998259	0.0502849	0.363628	0.99836	0.140778	0.359088	0.997574
C18	223.112	30.8454	0.0220416	0.997003	0.0487394	0.32464	0.99836	0.174996	0.36273	0.997574
HILIC	274.791	68.1669	-0.0191301	0.996969	-0.367818	0.299974	0.973141	-0.0325971	0.303563	0.98225
C18	329.261	240.445	-0.0220261	0.996302	-0.0958067	0.352437	0.99836	-0.05732	0.5057	0.997574
HILIC	169.009	277.928	-0.0191082	0.995829	-0.127219	0.31389	0.976569	-0.0595685	0.37475	0.989531	Hexafluoroisopropanol; Desflurane	HMDB60648; HMDB15320	TRUE	xMSannotator
C18	297.28	277.052	-0.0220062	0.9954	-0.0847527	0.347534	0.99836	-0.0766807	0.427902	0.997574	xi-16-Methyloctadecanoic acid; xi-17-Methyloctadecanoic acid; 6-Hydroxy-4-nonadecanone; 4-Hydroxy-6-nonadecanone; Isopropyl hexadecanoate; Methyl stearate; Tuberculostearic acid; Pristanic acid; Nonadecanoic acid	HMDB38070; HMDB37397; HMDB35675; HMDB35674; HMDB35474; HMDB34154; HMDB04085; HMDB00795; HMDB00772	TRUE	xMSannotator
HILIC	283.19	24.9257	0.0190974	0.995266	0.0601591	0.30303	0.974779	0.165652	0.284861	0.98225	Lactapiperanol C	HMDB33630	FALSE	xMSannotator
C18	364.213	213.567	0.0220021	0.995216	0.0449445	0.354779	0.99836	0.19091	0.287166	0.997574
C18	541.322	284.185	-0.0220003	0.995134	-0.0537769	0.343466	0.99836	-0.15212	0.309746	0.997574
HILIC	478.348	38.832	-0.019093	0.995038	-0.041714	0.297295	0.971665	-0.200156	0.345432	0.989531
C18	273.207	210.457	-0.0219756	0.994017	-0.0924044	0.359759	0.99836	-0.052426	0.553833	0.997574
HILIC	546.23	120.052	-0.0190344	0.991981	-0.0362546	0.307067	0.974779	-0.248897	0.318421	0.986785
C18	318.98	73.8306	0.0219278	0.991855	0.052873	0.35602	0.99836	0.149882	0.329084	0.997574
HILIC	156.065	121.028	-0.019025	0.99149	-0.133249	0.325069	0.977837	-0.0583159	0.362377	0.989531
HILIC	256.821	72.8997	-0.0190174	0.991099	-0.327153	0.316309	0.977356	-0.02614	0.378627	0.989531
HILIC	423.147	112.197	0.0189914	0.989743	0.0572439	0.309924	0.974779	0.164929	0.320463	0.986785
HILIC	314.232	42.1695	-0.0189834	0.989324	-0.110393	0.333972	0.977837	-0.0775265	0.319999	0.986785	9-Decenoylcarnitine	HMDB13205	FALSE	xMSannotator
HILIC	206.094	58.3206	-0.0189709	0.988671	-0.179689	0.330241	0.977837	-0.0483915	0.31193	0.98225
HILIC	93.0699	33.2018	0.0189661	0.988423	0.111357	0.316149	0.977356	0.0744116	0.333718	0.989531	Toluene	HMDB34168	FALSE	xMSannotator
HILIC	181.008	77.861	-0.018961	0.988155	-0.110361	0.327168	0.977837	-0.0715105	0.361368	0.989531
C18	733.527	213.829	-0.0218457	0.98814	-0.0594363	0.37119	0.99836	-0.0996549	0.442639	0.997574
HILIC	598.529	67.2888	-0.0189574	0.987967	-0.0345631	0.328266	0.977837	-0.273433	0.282158	0.98225
C18	375.275	232.696	0.0218274	0.987313	0.141131	0.356149	0.99836	0.0484251	0.402031	0.997574
C18	262.9	36.6815	-0.0218235	0.987136	-0.094727	0.355621	0.99836	-0.094409	0.268742	0.997574
HILIC	376.942	84.3131	-0.0189376	0.986937	-0.056565	0.309854	0.974779	-0.141717	0.360032	0.989531
HILIC	260.185	45.5913	-0.018926	0.986335	-0.0875439	0.330202	0.977837	-0.0948789	0.330609	0.989531	L-Hexanoylcarnitine; Hexanoylcarnitine	HMDB00756; HMDB00705	TRUE	xMSannotator
C18	179.056	36.8026	0.0218021	0.986169	0.152411	0.34887	0.99836	0.042314	0.422459	0.997574	D-Fructose; L-Sorbose; myo-Inositol; D-Mannose; D-Galactose; Alpha-D-Glucose; Allose; Sorbitol; D-Tagatose	HMDB00660; HMDB01266; HMDB00211; HMDB00169; HMDB00143; HMDB03345; HMDB01151; HMDB00247; HMDB03418	TRUE	In House Library
C18	96.9772	25.7449	0.0217993	0.986042	0.12532	0.34913	0.99836	0.0584556	0.377752	0.997574
C18	315.254	239.287	-0.0217989	0.986023	-0.121728	0.35423	0.99836	-0.0449152	0.508932	0.997574	(9S10S)-910-dihydroxyoctadecanoate; ()-1516-Dihydroxyoctadecanoic acid; MG(15:00:00:0); MG(0:015:00:0)	HMDB59633; HMDB31008; HMDB11563; HMDB11532	TRUE	xMSannotator
HILIC	171.978	266.6	-0.0189157	0.985794	-0.126199	0.3119	0.975945	-0.0658325	0.330104	0.989531
HILIC	363.127	65.886	0.018902	0.985083	0.0247911	0.313675	0.976569	0.355291	0.32618	0.989531
C18	241.181	116.363	-0.0217561	0.98409	-0.0549901	0.337754	0.99836	-0.129242	0.392707	0.997574	L-Menthyl (RS)-3-hydroxybutyrate; 6-Ketomyristic acid; 3-Oxotetradecanoic acid	HMDB32370; HMDB30982; HMDB10730	TRUE	xMSannotator
C18	295.264	253.483	-0.0217543	0.984005	-0.0728514	0.357516	0.99836	-0.0760083	0.488823	0.997574	46-Nonadecanedione; Nonadeca-10(Z)-enoic acid	HMDB35575; HMDB13622	TRUE	xMSannotator
C18	275.107	34.2547	0.0217387	0.983302	0.0988144	0.355759	0.99836	0.0658344	0.4292	0.997574
HILIC	1006.46	67.0015	0.0188523	0.982492	0.0475669	0.327003	0.977837	0.172573	0.329945	0.989531
C18	400.692	32.5964	-0.021704	0.98173	-0.0676484	0.341434	0.99836	-0.102012	0.398222	0.997574
HILIC	153.982	291.476	-0.0188273	0.981188	-0.0610641	0.315587	0.977356	-0.142058	0.310949	0.98225
C18	327.342	214.032	-0.021688	0.981007	-0.0716817	0.36184	0.99836	-0.0860089	0.436026	0.997574
C18	448.668	32.2503	-0.0216809	0.980687	-0.173572	0.341704	0.99836	-0.0471469	0.321047	0.997574
C18	171.076	71.0752	0.021665	0.979965	0.0338028	0.330022	0.99836	0.233161	0.364229	0.997574	L-prolyl-L-glycine; Glycylproline	HMDB11178; HMDB00721	TRUE	xMSannotator
C18	311.287	268.239	-0.0216597	0.979729	-0.0406083	0.352338	0.99836	-0.144941	0.469288	0.997574
HILIC	426.357	38.1848	-0.0187714	0.978275	-0.134985	0.322137	0.977837	-0.0705413	0.280762	0.98225	11Z-Octadecenylcarnitine; Elaidic carnitine; Vaccenyl carnitine; Oleoylcarnitine	HMDB13338; HMDB06464; HMDB06351; HMDB05065	TRUE	xMSannotator
HILIC	207.051	110.937	0.0187633	0.977854	0.0718642	0.327803	0.977837	0.114701	0.345509	0.989531	(R)-lipoic acid	HMDB01451	FALSE	xMSannotator
C18	200.174	164.617	-0.021603	0.977165	-0.0714134	0.356485	0.99836	-0.0697725	0.546315	0.997574
C18	592.467	242.928	-0.0215957	0.976833	-0.0261933	0.373638	0.99836	-0.33297	0.263996	0.997574
C18	408.933	53.581	0.0215845	0.976326	0.0552777	0.355532	0.99836	0.137542	0.347335	0.997574
HILIC	254.248	27.1714	0.0187228	0.975744	0.0929024	0.330349	0.977837	0.0966524	0.290716	0.98225
HILIC	290.855	65.5542	0.0187223	0.975715	0.174941	0.320486	0.977837	0.0505951	0.308616	0.98225
C18	214.874	27.0904	-0.0215674	0.975552	-0.0491455	0.353517	0.99836	-0.144153	0.369405	0.997574
HILIC	152.107	28.3506	0.0187174	0.975462	0.0731175	0.326521	0.977837	0.119834	0.294807	0.98225	4-Hydroxyamphetamine; Tyraminium; N-Methyltyraminium; 2-(5-Methyl-2-furanyl)pyrrolidine; 2-Acetyl-3-ethylidene-3456-tetrahydropyridine; 1-Furfurylpyrrolidine; 2-(2-Furanyl)piperidine; 2-(1-Pyrrolidinyl)-2-cyclopenten-1-one; 234567-Hexahydrocyclopentbazepin-8(1H)-one; 123456-Hexahydro-6-methyl-7H-cyclopentabpyridin-7-one; 123456-Hexahydro-5-methyl-7H-cyclopentabpyridin-7-one; N-Methyltyramine; Phe…	HMDB60765; HMDB60284; HMDB60283; HMDB40044; HMDB40039; HMDB40037; HMDB39835; HMDB39674; HMDB39663; HMDB39659; HMDB39658; HMDB03633; HMDB01942; HMDB01387	TRUE	xMSannotator
HILIC	219.174	28.308	-0.0186921	0.974146	-0.138116	0.315405	0.977356	-0.0668856	0.301926	0.98225	Isohumbertiol; beta-Elemenone; Bisacumol; alpha-Sinensal; 47(11)-Guaiadien-8-one; Calamusenone; Xanthorrhizol; beta-Atlantone; Vulgarone B; Curlone; ()-411-Eudesmadien-3-one; alpha-Turmerone; alpha-Santalal; Mustakone; Vulgarone A; beta-Santalal; Zerumbone; Rotundone; (E)-1011-Dihydro-alpha-atlantone; 135-Bisabolatrien-10-one; Dendrolasin; Furanoeremophilane; Valerenal; Patchoulenone; Solavetivon…	HMDB40686; HMDB39637; HMDB38511; HMDB38215; HMDB38201; HMDB38200; HMDB38195; HMDB38187; HMDB38164; HMDB37068; HMDB37061; HMDB37000; HMDB36813; HMDB36797; HMDB36733; HMDB36718; HMDB36667; HMDB36443; HMDB36201; HMDB36109; HMDB36071; HMDB35835; HMDB35786; HMDB35747; HMDB35657; HMDB35643; HMDB35082; HMDB35081; HMDB13693; HMDB13687	TRUE	xMSannotator
HILIC	514.36	38.5447	-0.018691	0.974085	-0.0491567	0.335485	0.977837	-0.160997	0.337818	0.989531
HILIC	295.226	276.457	0.0186784	0.97343	0.034728	0.30158	0.97395	0.266826	0.319649	0.986785
HILIC	289.975	84.8249	-0.0186495	0.971925	-0.0830954	0.331692	0.977837	-0.0994253	0.327269	0.989531
HILIC	307.991	115.142	-0.0186276	0.97078	-0.0466929	0.329443	0.977837	-0.170201	0.349088	0.989531
HILIC	149.027	101.243	0.0186163	0.970191	0.0380172	0.309507	0.974779	0.229735	0.331087	0.989531	2-Oxo-4-methylthiobutanoic acid	HMDB01553	FALSE	xMSannotator
C18	612.529	237.224	-0.0214404	0.969809	-0.0533207	0.36639	0.99836	-0.11739	0.425471	0.997574
HILIC	106.03	97.9733	0.0186084	0.96978	0.0313597	0.334279	0.977837	0.271269	0.334007	0.989531
HILIC	824.508	66.8927	-0.0185929	0.968975	-0.0514622	0.329982	0.977837	-0.180585	0.302868	0.98225
C18	394.281	254.493	0.0213921	0.967622	0.150026	0.351085	0.99836	0.0503479	0.36624	0.997574
C18	157.989	149.391	0.0213842	0.967266	0.071418	0.361275	0.99836	0.0983579	0.390853	0.997574
C18	270.252	248.214	-0.0213833	0.967227	-0.106587	0.368016	0.99836	-0.0536837	0.472211	0.997574
C18	566.943	42.7445	-0.0213738	0.966794	-0.0314895	0.350352	0.99836	-0.216411	0.399709	0.997574
C18	158.97	74.3969	0.0213532	0.965865	0.0615703	0.376291	0.99836	0.103591	0.403292	0.997574
C18	543.339	188.214	-0.0213489	0.965668	-0.0403832	0.347846	0.99836	-0.182075	0.365567	0.997574
C18	239.128	155.464	-0.0213479	0.965622	-0.0502303	0.366096	0.99836	-0.143192	0.359435	0.997574	Imiquimod	HMDB14862	FALSE	xMSannotator
HILIC	250.064	59.7383	-0.0185283	0.965608	-0.109481	0.32889	0.977837	-0.0806989	0.327949	0.989531	Glutamyl-Cysteine; Cysteinyl-Glutamate; Sulfapyridine	HMDB28816; HMDB28774; HMDB15028	TRUE	xMSannotator
C18	520.889	59.8125	-0.0213318	0.964897	-0.0564136	0.375531	0.99836	-0.126195	0.349187	0.997574
C18	327.363	240.609	-0.0213272	0.964688	-0.0822641	0.371789	0.99836	-0.063608	0.505385	0.997574
HILIC	220.935	270.366	-0.0185101	0.964661	-0.108722	0.32326	0.977837	-0.0774522	0.341766	0.989531
HILIC	169.046	248.553	0.0185022	0.964244	0.0962082	0.338609	0.977837	0.0946846	0.290721	0.98225
C18	209.022	33.0447	0.0213085	0.963843	0.0300091	0.371167	0.99836	0.22145	0.39295	0.997574
HILIC	287.07	86.0078	0.0184877	0.963493	0.0349348	0.307274	0.974779	0.317853	0.221555	0.98225
C18	424.928	58.7456	0.021279	0.962508	0.0717557	0.366316	0.99836	0.0974557	0.398247	0.997574
HILIC	335.84	67.8316	-0.0184669	0.962409	-0.04487	0.33079	0.977837	-0.17325	0.362718	0.989531
C18	347.171	202.645	-0.0212752	0.962338	-0.0711336	0.385126	0.99836	-0.0953584	0.357684	0.997574	Foeniculoside VII; (1S2S4R)-p-Menth-8-ene-1210-triol 2-glucoside; Nepetariaside; Foeniculoside V; (1S2S4S)-18-Epoxy-p-menthane-27-diol 2-O-b-D-glucoside; (1S2S4S5S)-247-Thujanetriol 4-glucoside; cis-10-Hydroxylinalyl oxide 7-glucoside; (1S2S4R5S7S)-257-Fenchanetriol 2-O-b-D-glucoside; Foeniculoside IX; Foeniculoside VIII	HMDB41546; HMDB39469; HMDB39014; HMDB34874; HMDB34786; HMDB33645; HMDB33236; HMDB33219; HMDB33011; HMDB33009	TRUE	xMSannotator
HILIC	261.962	80.7823	0.0184653	0.962326	0.102472	0.32471	0.977837	0.0767587	0.371109	0.989531
C18	196.074	29.9491	-0.0212723	0.962203	-0.031297	0.341514	0.99836	-0.268168	0.306069	0.997574	N-Acetylhistidine	HMDB32055	FALSE	xMSannotator
HILIC	168.961	152.214	0.0184615	0.962124	0.0760579	0.351777	0.977837	0.101153	0.356972	0.989531
HILIC	111.068	118.287	-0.018434	0.960693	-0.0691377	0.342341	0.977837	-0.102482	0.360358	0.989531
C18	286.945	31.8273	0.0212375	0.960631	0.0278469	0.366215	0.99836	0.246672	0.387412	0.997574
C18	444.673	32.1148	-0.021231	0.960335	-0.189055	0.349491	0.99836	-0.0426986	0.330623	0.997574
HILIC	104.992	76.36	-0.01842	0.959961	-0.224696	0.336261	0.977837	-0.0370346	0.34755	0.989531
C18	199.007	34.711	0.0211986	0.958869	0.0308502	0.339828	0.99836	0.20238	0.46545	0.997574
HILIC	246.17	47.9294	0.0183923	0.958518	0.124754	0.327182	0.977837	0.041521	0.549507	0.989531	Pivaloylcarnitine; Valerylcarnitine; Isovalerylcarnitine; 2-Methylbutyroylcarnitine	HMDB41993; HMDB13128; HMDB00688; HMDB00378	TRUE	xMSannotator
HILIC	426.323	39.2188	-0.0183882	0.958307	-0.023214	0.311613	0.975945	-0.409702	0.285305	0.98225
C18	183.066	28.6942	-0.0211852	0.958263	-0.0389403	0.381785	0.99836	-0.17095	0.376814	0.997574	34-Methylenepimelic acid; ()-threo-1-(4-Hydroxyphenyl)-123-propanetriol; 4-Formyl-3-(formylmethyl)-4-hexenoic acid; Genipic acid; 1-(3-Hydroxy-4-methoxyphenyl)-12-ethanediol; 2-Aminodipyrido12-a:32-dimidazole; Phosphorylcholine; Vanylglycol	HMDB59730; HMDB40603; HMDB39650; HMDB36072; HMDB35056; HMDB29748; HMDB01565; HMDB01490	TRUE	xMSannotator
C18	154.919	26.7196	-0.0211824	0.95814	-0.153838	0.374855	0.99836	-0.0517253	0.320013	0.997574
HILIC	196.994	290.837	0.018361	0.956887	0.136755	0.344804	0.977837	0.0640351	0.300117	0.98225
HILIC	316.858	67.2146	0.0183474	0.956179	0.033753	0.339662	0.977837	0.252373	0.327991	0.989531
HILIC	301.007	89.2349	-0.0183415	0.95587	-0.0438054	0.349592	0.977837	-0.183983	0.325202	0.989531
C18	128.053	35.0203	0.0211245	0.955519	0.13953	0.378522	0.99836	0.0478249	0.388985	0.997574	25-Dihydro-245-trimethylthiazole; 1-Isothiocyanatopentane; Isoamyl isothiocyanate	HMDB38973; HMDB38433; HMDB32341	TRUE	xMSannotator
C18	140.011	27.424	-0.0211223	0.955419	-0.062833	0.356251	0.99836	-0.118747	0.339546	0.997574	O-Phosphoethanolamine	HMDB00224	FALSE	In House Library
C18	369.944	55.1307	-0.021119	0.95527	-0.0546492	0.353045	0.99836	-0.129117	0.378394	0.997574
HILIC	360.15	108.476	0.0183163	0.954557	0.0635737	0.343219	0.977837	0.126512	0.328868	0.989531
C18	489.358	203.325	-0.0210906	0.953987	-0.0434342	0.344223	0.99836	-0.218256	0.259221	0.997574	Ganoderiol H; Camelliagenin C; Barringtogenol C	HMDB37783; HMDB34532; HMDB34525	TRUE	xMSannotator
HILIC	366.012	75.2404	-0.0182948	0.953436	-0.0330543	0.332853	0.977837	-0.283304	0.263812	0.98225
HILIC	509.801	67.295	0.0182929	0.953337	0.0517815	0.327636	0.977837	0.139484	0.416377	0.989531
HILIC	375.764	39.6677	-0.0182692	0.952103	-0.0349181	0.323637	0.977837	-0.227288	0.370647	0.989531
C18	156.001	255.811	-0.0210439	0.951873	-0.0680993	0.364281	0.99836	-0.0909481	0.424823	0.997574
HILIC	169.991	288.538	0.0182607	0.951662	0.0479578	0.335209	0.977837	0.171738	0.340791	0.989531
C18	390.843	33.6729	-0.0210289	0.951193	-0.0325752	0.364961	0.99836	-0.222104	0.346136	0.997574
C18	427.215	64.5167	0.0210135	0.950497	0.0255413	0.380411	0.99836	0.213533	0.484934	0.997574	Austalide L	HMDB30158	FALSE	xMSannotator
C18	270.091	34.7046	0.0210105	0.950362	0.0539399	0.370503	0.99836	0.106746	0.475647	0.997574	Carotamine	HMDB39955	FALSE	xMSannotator
C18	233.924	110.943	0.0210058	0.950148	0.0498765	0.380749	0.99836	0.142368	0.358933	0.997574
HILIC	256.055	66.6153	-0.0182314	0.950134	-0.017821	0.348513	0.977837	-0.42055	0.352852	0.989531	3-O-Methyl-a-methyldopa; Methyldopa; 3-Methoxytyrosine	HMDB60747; HMDB11754; HMDB01434	TRUE	xMSannotator
HILIC	170.033	87.4662	-0.0182293	0.950023	-0.0358323	0.335281	0.977837	-0.14847	0.541548	0.989531
C18	400.983	61.4735	-0.0209901	0.94944	-0.0501262	0.360277	0.99836	-0.140653	0.369092	0.997574
C18	321.018	36.6591	0.0209852	0.949217	0.0428234	0.364224	0.99836	0.145241	0.431356	0.997574	Cyanidin	HMDB02708	FALSE	xMSannotator
C18	249.149	193.335	0.02098	0.948984	0.0505746	0.379781	0.99836	0.149329	0.328316	0.997574	(3beta8beta)-3-Hydroxy-7(11)-eremophilen-128-olide; Heliannuol A; Abscisic alcohol; 3beta-Hydroxycinnamolide; Cadabicilone; Lactaronecatorin A; FS4 toxin; Ketopelenolide a; Valerenolic acid; 3-Ketoapotrichothecene; 13-Hydroxymarasmene; 3beta-Dihydroxymarasmene; Piperdial; 3-Hydroxytrichothecene; Ketosantalic acid; (6beta8alpha)-6-Hydroxy-7(11)-eremophilen-128-olide; Heliannuol D; (3beta6beta)-Fur…	HMDB40754; HMDB39644; HMDB39635; HMDB39156; HMDB37559; HMDB37529; HMDB37064; HMDB36664; HMDB36563; HMDB36550; HMDB36037; HMDB36036; HMDB35798; HMDB35760; HMDB35358; HMDB35148; HMDB35137; HMDB35117; HMDB34721; HMDB31901; HMDB30917; HMDB15371	TRUE	xMSannotator
HILIC	160.108	38.0787	0.0182084	0.948937	0.0272576	0.337838	0.977837	0.293657	0.334463	0.989531
C18	219.139	105.665	-0.0209769	0.948841	-0.0538407	0.354277	0.99836	-0.141403	0.345553	0.997574	2-Methyl-1-phenyl-2-propanyl butyrate; 34-Dihydro-22578-pentamethyl-2H-1-benzopyran-6-ol; 13-Tetradecene-13-diyne-67-diol; (Z)-6-Tetradecene-13-diyne-58-diol; 2-Phenylethyl hexanoate; Hexyl phenylacetate; 13-Nor-6-eremophilene-811-dione; 3-Phenylpropyl isovalerate; 26-Di-tert-butylbenzoquinone	HMDB40226; HMDB40217; HMDB39539; HMDB38996; HMDB37718; HMDB37714; HMDB37606; HMDB36389; HMDB13817	TRUE	xMSannotator
HILIC	254.824	72.6126	-0.0182023	0.948616	-0.313861	0.338877	0.977837	-0.0245647	0.401781	0.989531
C18	204.913	134.7	0.0209674	0.948412	0.0802832	0.367125	0.99836	0.0965924	0.332355	0.997574
HILIC	107.049	56.896	-0.0181944	0.948207	-0.188733	0.336558	0.977837	-0.0395532	0.397214	0.989531	Benzaldehyde	HMDB06115	FALSE	xMSannotator
HILIC	173.092	90.6912	0.0181706	0.946965	0.077912	0.320292	0.977837	0.107269	0.337357	0.989531	L-prolyl-L-glycine; Glycylproline	HMDB11178; HMDB00721	TRUE	xMSannotator
C18	276.992	54.0271	0.0209276	0.946612	0.126217	0.39893	0.99836	0.0542097	0.366991	0.997574
HILIC	810.748	80.3652	-0.0181619	0.946509	-0.0457947	0.334052	0.977837	-0.166824	0.365378	0.989531
C18	251.202	200.475	-0.0209165	0.946108	-0.0916458	0.385312	0.99836	-0.0536768	0.523963	0.997574	Ethyl (ZZ)-58-tetradecadienoate; Geranyl 2-ethylbutyrate; D6-Ambrettolide; Isoambrettolide; (Z)-7-Hexadecen-116-olide; Linalyl hexanoate; Geranyl hexanoate; 7Z10Z-Hexadecadienoic acid	HMDB39131; HMDB38255; HMDB37805; HMDB32340; HMDB31086; HMDB30429; HMDB29351; HMDB00477	TRUE	xMSannotator
C18	480.87	60.5591	-0.0209149	0.94604	-0.0393148	0.369939	0.99836	-0.17385	0.38155	0.997574
C18	597.021	190.907	-0.0209042	0.945552	-0.0443091	0.379621	0.99836	-0.150358	0.385297	0.997574
HILIC	239.164	125.608	0.0181135	0.94399	0.0979204	0.356847	0.977837	0.0885492	0.296167	0.98225	Geranyl acetoacetate	HMDB38256	FALSE	xMSannotator
HILIC	153.033	142.124	0.0181133	0.943981	0.120233	0.351268	0.977837	0.0583774	0.4121	0.989531
C18	254.145	225.159	0.0208629	0.943686	0.0407659	0.36927	0.99836	0.19397	0.308602	0.997574
C18	324.226	214.226	-0.0208522	0.943203	-0.0873477	0.389788	0.99836	-0.054031	0.538484	0.997574
C18	271.228	160.417	-0.0208124	0.941403	-0.166064	0.364184	0.99836	-0.0385966	0.426596	0.997574	(R)-2-Hydroxyhexadecanoic acid; (R)-3-Hydroxy-hexadecanoic acid	HMDB31057; HMDB10734	TRUE	xMSannotator
HILIC	276.18	37.7366	0.0180574	0.941065	0.0614076	0.323943	0.977837	0.148249	0.289911	0.98225	Hydroxyhexanoycarnitine	HMDB13131	FALSE	xMSannotator
HILIC	214.004	291.777	-0.0180544	0.94091	-0.0456934	0.33901	0.977837	-0.162047	0.359535	0.989531
HILIC	167.013	203.743	0.0180518	0.940773	0.0541651	0.352407	0.977837	0.16524	0.317778	0.986785
C18	298.185	148.057	-0.0207958	0.940649	-0.0560395	0.37853	0.99836	-0.132565	0.33834	0.997574
C18	241.056	156.431	-0.0207955	0.940636	-0.0793016	0.379751	0.99836	-0.0921461	0.330321	0.997574
C18	264.13	29.6979	0.0207923	0.940493	0.0257582	0.392503	0.99836	0.228883	0.439591	0.997574
HILIC	111.092	29.5031	0.0180398	0.940148	0.0478736	0.334452	0.977837	0.184664	0.311143	0.98225
HILIC	450.379	37.6345	-0.018033	0.939795	-0.0358352	0.325348	0.977837	-0.229113	0.326104	0.989531
HILIC	101.06	30.2884	-0.0180193	0.939078	-0.0665602	0.329131	0.977837	-0.124807	0.313523	0.98225	Dihydro-3-methyl-2(3H)-furanone; Ethyl acrylate; Dihydro-5-methyl-2(3H)-furanone; 2-Pentenoic acid; Methyl methacrylate; Isopropenyl acetate; 24-Pentanedione; 4-Pentenoic acid; 23-Pentanedione; Dihydro-2-methyl-3(2H)-furanone; Angelic acid; Glutaral; 3-Methylbutyrolactone; 2-Ethylacrylic acid; Tiglic acid; Senecioic acid	HMDB35143; HMDB33978; HMDB33840; HMDB32459; HMDB32385; HMDB32351; HMDB31648; HMDB31602; HMDB31598; HMDB31178; HMDB29608; HMDB29599; HMDB02167; HMDB01862; HMDB01470; HMDB00509	TRUE	xMSannotator
HILIC	196.865	74.0307	-0.0180182	0.939021	-0.331492	0.340226	0.977837	-0.0223704	0.424248	0.989531
HILIC	285.169	26.5326	-0.018012	0.938699	-0.0603421	0.353924	0.977837	-0.139239	0.294711	0.98225	Dihydroartemisinin (DHA); Alpha-dihydroartemisinin	HMDB61088; HMDB60593	TRUE	xMSannotator
C18	323.222	215.806	-0.0207425	0.938242	-0.091726	0.393065	0.99836	-0.0509525	0.540041	0.997574	1-Acetoxy-2-hydroxy-16-heptadecyn-4-one	HMDB31007	FALSE	xMSannotator
HILIC	270.873	141.021	0.0179846	0.937271	0.0303447	0.35858	0.977837	0.237227	0.368607	0.989531
C18	164.948	25.1356	0.0206864	0.935701	0.119857	0.375354	0.99836	0.0564863	0.385281	0.997574
HILIC	173.03	86.5154	0.0179532	0.935638	0.102745	0.340873	0.977837	0.0226207	0.800242	0.994807	L-Cyclo(alanylglycyl); Squamolone; Dihydrothymine	HMDB31547; HMDB29874; HMDB00079	TRUE	xMSannotator
HILIC	422.882	79.8659	0.0179527	0.93561	0.234123	0.34783	0.977837	0.0354546	0.335721	0.989531
HILIC	258.899	63.9783	-0.0179429	0.935097	-0.104988	0.336516	0.977837	-0.071464	0.372376	0.989531
HILIC	307.019	63.7027	-0.0179427	0.935088	-0.108164	0.347743	0.977837	-0.0815518	0.305556	0.98225
HILIC	254.949	292.205	-0.0179224	0.934031	-0.042723	0.329323	0.977837	-0.200481	0.307747	0.98225
HILIC	496.34	49.1793	-0.0179219	0.934003	-0.224713	0.33584	0.977837	-0.0326795	0.400156	0.989531	LysoPC(16:0)	HMDB10382	FALSE	xMSannotator
C18	347.221	218.234	-0.0206258	0.932963	-0.108328	0.373815	0.99836	-0.0469522	0.523218	0.997574	9alpha-(3-Methyl-2E-pentenoyloxy)-4S-hydroxy-10(14)-oplopen-3-one; 8-Paradyl acetate; 10-Gingerdione; 7-Carboxy-alpha-chromanol; 17a21-Dihydroxypreg-nenolone; 11b21-Dihydroxy-5b-pregnane-320-dione; 3a21-Dihydroxy-5b-pregnane-1120-dione; 3b17a21-Trihydroxypregnenone; 3b15b17a-Trihydroxy-pregnenone	HMDB40954; HMDB40641; HMDB29475; HMDB12848; HMDB06762; HMDB06757; HMDB06755; HMDB00382; HMDB00353	TRUE	xMSannotator
C18	245.067	29.0944	0.0206221	0.932793	0.0311764	0.36688	0.99836	0.162709	0.533279	0.997574
HILIC	228.813	66.4501	0.0178954	0.932621	0.0403637	0.358659	0.977837	0.18091	0.349218	0.989531
C18	294.182	160.099	-0.0206136	0.932409	-0.0274439	0.384476	0.99836	-0.240957	0.379929	0.997574
HILIC	662.53	68.617	-0.0178796	0.931802	-0.234321	0.347228	0.977837	-0.0303252	0.415591	0.989531
C18	133.051	29.9197	-0.0205968	0.931648	-0.0650525	0.397897	0.99836	-0.101994	0.36681	0.997574	23-Dihydroxy-2-methylbutanoic acid; (R)-glycerol 1-acetate; (R)-23-Dihydroxy-isovalerate; Deoxyribose; Dihydropteridine; 1-Deoxy-D-xylulose; 23-Dihydroxyvaleric acid	HMDB29576; HMDB12485; HMDB12141; HMDB03224; HMDB01441; HMDB01292; HMDB00421	TRUE	xMSannotator
HILIC	449.344	37.561	-0.0178678	0.931187	-0.0370636	0.329776	0.977837	-0.245163	0.285512	0.98225
HILIC	155.008	180.616	-0.017863	0.930936	-0.0846099	0.342793	0.977837	-0.0878391	0.345081	0.989531
HILIC	118.065	58.2339	-0.0178625	0.930907	-0.19694	0.352629	0.977837	-0.0382557	0.371259	0.989531	Indole	HMDB00738	FALSE	In House Library
C18	328.126	214.554	0.0205798	0.930881	0.0483939	0.385295	0.99836	0.13647	0.381036	0.997574
HILIC	120.093	74.9104	0.0178475	0.930125	0.115747	0.335591	0.977837	0.0546782	0.467732	0.989531
HILIC	663.469	36.8894	-0.0178427	0.929878	-0.0348598	0.339905	0.977837	-0.239885	0.313915	0.98225
C18	118.97	35.4004	0.0205532	0.929679	0.16521	0.39849	0.99836	0.0399978	0.382726	0.997574
HILIC	134.109	58.6582	0.0178363	0.929542	0.130613	0.33946	0.977837	0.0508057	0.432233	0.989531
HILIC	207.138	134.879	0.0178292	0.929172	0.0614699	0.345497	0.977837	0.12738	0.353167	0.989531	Hexyl benzoate; Etrogol; Amyl phenylacetate; 2-Phenylethyl 2-methylbutanoate; 1-Methyl-1-phenylethyl isobutyrate; 10beta-1213-Dinor-8-oxo-6-eremophilen-11-al; Ethyl ()-2-ethyl-3-phenylpropanoate; alpha-Methylphenethyl butyrate; 1-Phenylpropyl butyrate; Methyl 4-tert-butylphenylacetate; 246-Trimethyl-4-phenyl-13-dioxane; xi-89-Dehydrotheaspirone; 2-Phenylethyl 3-methylbutanoate; 2-Phenylethyl pent…	HMDB40431; HMDB39101; HMDB38605; HMDB37720; HMDB37623; HMDB37604; HMDB37194; HMDB36391; HMDB36386; HMDB36240; HMDB36025; HMDB35181; HMDB35017; HMDB35016; HMDB35008; HMDB34556; HMDB34472; HMDB34470; HMDB34469; HMDB33196; HMDB32176; HMDB29669; HMDB01925	TRUE	xMSannotator
C18	293.248	235.342	-0.0205371	0.928949	-0.0433868	0.389844	0.99836	-0.111278	0.516612	0.997574	Methyl linoleate	HMDB34381	FALSE	xMSannotator
C18	559.472	222.891	-0.0205148	0.927941	-0.051168	0.395252	0.99836	-0.0952424	0.51547	0.997574
C18	148.044	36.048	-0.0205082	0.927642	-0.127308	0.383955	0.99836	-0.060611	0.323719	0.997574	L-Methionine	HMDB00696	FALSE	In House Library
C18	284.259	241.824	-0.0204949	0.927042	-0.0566455	0.384159	0.99836	-0.0852805	0.525018	0.997574
C18	390.076	182.914	0.0204814	0.926428	0.0578995	0.392145	0.99836	0.108107	0.402202	0.997574
C18	377.255	197.535	0.0204719	0.925999	0.0314319	0.380993	0.99836	0.190505	0.429288	0.997574
C18	292.818	27.2838	-0.0204605	0.925484	-0.0551576	0.377634	0.99836	-0.127939	0.362057	0.997574
C18	646.918	54.4331	-0.0204583	0.925383	-0.0465039	0.380712	0.99836	-0.136176	0.39131	0.997574
HILIC	155.991	277.188	0.0177516	0.925131	0.103572	0.353549	0.977837	0.0771245	0.328588	0.989531
HILIC	186.828	63.4124	0.0177484	0.924963	0.0354092	0.349885	0.977837	0.210066	0.357412	0.989531
HILIC	166.991	289.374	-0.0177477	0.924924	-0.0409084	0.339022	0.977837	-0.179184	0.381221	0.989531
HILIC	332.044	103.107	0.017737	0.924367	0.0409875	0.370056	0.977837	0.177679	0.365919	0.989531
C18	498.638	32.2691	-0.0204351	0.924333	-0.209598	0.370554	0.99836	-0.0360168	0.345604	0.997574
HILIC	176.992	261.5	0.0177294	0.923974	0.0869498	0.350389	0.977837	0.105131	0.291121	0.98225
HILIC	606.568	68.5958	-0.0177098	0.922949	-0.254283	0.347851	0.977837	-0.0274989	0.430588	0.989531
HILIC	198.862	74.0327	-0.0176894	0.921888	-0.325439	0.350674	0.977837	-0.0222773	0.422011	0.989531
C18	616.326	271.505	0.0203767	0.921694	0.0689031	0.369164	0.99836	0.108276	0.354718	0.997574
C18	506.873	62.9589	-0.0203745	0.921594	-0.0639599	0.365858	0.99836	-0.103861	0.391002	0.997574
HILIC	456.404	37.4019	-0.0176836	0.921584	-0.0495028	0.330563	0.977837	-0.203049	0.249271	0.98225	Arachidyl carnitine	HMDB06460	FALSE	xMSannotator
HILIC	1034.33	67.9986	-0.0176815	0.921474	-0.186697	0.350832	0.977837	-0.0332314	0.428603	0.989531
C18	278.95	61.633	0.0203672	0.921264	0.154497	0.404976	0.99836	0.0429685	0.390524	0.997574
HILIC	167.089	62.0345	0.0176664	0.920687	0.213494	0.340746	0.977837	0.0401059	0.300321	0.98225	3-(4-Methyl-3-pentenyl)thiophene	HMDB38183	FALSE	xMSannotator
C18	672.909	42.2616	0.0203478	0.920388	0.0521781	0.387317	0.99836	0.123223	0.38471	0.997574
HILIC	197.154	24.5803	-0.0176441	0.919525	-0.117941	0.338838	0.977837	-0.0681017	0.331249	0.989531	(S)-Santolina acetate; Dihydrocarveol acetate; Fenchyl acetate; (-)-Bornyl acetate; Isopulegol acetate; Allyl 3-cyclohexylpropionate; Linalyl acetate; cis-3-Hexenyl trans-2-hexenoate; cis-3-Hexenyl cis-3-hexenoate; p-Menth-1-en-9-ol acetate; Ethyl 2Z4E-decadienoic acid; Artemisia alcohol acetate; Geranyl acetate; (3R3aR7aS)-3-Butylhexahydro-1(3H)-isobenzofuranone; Yuzu lactone; (Z)-4-Hydroxy-6-do…	HMDB41494; HMDB41469; HMDB40725; HMDB40397; HMDB40227; HMDB40206; HMDB39522; HMDB38280; HMDB38270; HMDB37301; HMDB36599; HMDB36048; HMDB35157; HMDB34903; HMDB32901; HMDB32331; HMDB32193; HMDB32051; HMDB31692; HMDB31030; HMDB30945; HMDB30867	TRUE	xMSannotator
HILIC	462.69	66.7779	-0.0176434	0.919488	-0.0491802	0.371403	0.977837	-0.146047	0.367546	0.989531
HILIC	172.977	296.062	0.0176324	0.918919	0.152204	0.35307	0.977837	0.0561505	0.321541	0.986785
HILIC	193.159	131.744	0.0176173	0.91813	0.0847223	0.356761	0.977837	0.0926664	0.343319	0.989531	alpha-Ionone; Phenethyl isoamyl ether; 4-(266-Trimethyl-13-cyclohexadien-1-yl)-2-butanone; Vitispirane; 2457alpha-Tetrahydro-1447a-tetramethyl-1H-inden-2-ol; beta-Ionone; Cycloionone; alpha-Damascone; Isospirene; (R)-(E)-47-Megastigmadien-9-one; delta-Damascone; gamma-Ionone; Edulan I; (E)-58-Megastigmadien-4-one; (2E4Z7Z)-247-Tridecatrienal; 4-(266-Trimethylcyclohex-1-enyl)but-2-en-4-one; Pseudo…	HMDB59883; HMDB41615; HMDB37139; HMDB36818; HMDB36684; HMDB36565; HMDB36144; HMDB36027; HMDB36022; HMDB35753; HMDB35682; HMDB34979; HMDB34959; HMDB34671; HMDB33545; HMDB32541; HMDB32498; HMDB31733; HMDB29825; HMDB29824; HMDB29823; HMDB29822; HMDB29821; HMDB29820	TRUE	xMSannotator
HILIC	272.258	29.0239	0.0175958	0.917007	0.115143	0.360955	0.977837	0.0648852	0.341552	0.989531
HILIC	300.794	66.1848	0.0175899	0.916702	0.0387414	0.34259	0.977837	0.185701	0.386562	0.989531
HILIC	550.406	37.8332	-0.0175874	0.91657	-0.0451011	0.344549	0.977837	-0.159278	0.367453	0.989531
HILIC	398.326	38.6246	-0.0175858	0.91649	-0.0855946	0.364961	0.977837	-0.075374	0.419112	0.989531	9-Hexadecenoylcarnitine; trans-Hexadec-2-enoyl carnitine	HMDB13207; HMDB06317	TRUE	xMSannotator
HILIC	358.057	88.5394	-0.0175812	0.916248	-0.0500379	0.357289	0.977837	-0.12649	0.415125	0.989531
HILIC	190.119	93.2482	0.0175714	0.915737	0.0961068	0.348436	0.977837	0.0777677	0.356201	0.989531	Homocitrulline	HMDB00679	FALSE	xMSannotator
HILIC	384.31	37.8542	-0.0175646	0.915383	-0.0525415	0.375764	0.977837	-0.150772	0.29632	0.98225
HILIC	255.232	289.63	0.0175578	0.91503	0.0294261	0.349085	0.977837	0.290767	0.315927	0.98582	Hexadecenoate (n-C16:1); (Z)-14-Methyl-6-pentadecenoic acid; Citronellyl hexanoate; (E)-11-Hexadecenoic acid; (Z)-13-Hexadecenoic acid; (E)-3-Hexadecenoic acid; (Z)-5-Hexadecenoic acid; 15-Hexadecanolide; 5-Dodecyldihydro-2(3H)-furanone; (E)-6-Hexadecenoic acid; Palmitelaidic acid; Trans-Hexa-dec-2-enoic acid; Palmitoleic acid; Hypogeic acid	HMDB60082; HMDB41422; HMDB38958; HMDB37647; HMDB35877; HMDB33791; HMDB32638; HMDB31711; HMDB31145; HMDB31053; HMDB12328; HMDB10735; HMDB03229; HMDB02186	TRUE	xMSannotator
C18	197.097	177.576	-0.020229	0.915015	-0.0344891	0.381925	0.99836	-0.173343	0.425353	0.997574	Dibenzyl ether	HMDB32078	FALSE	xMSannotator
C18	389.291	233.133	0.0202079	0.914057	0.120731	0.389823	0.99836	0.0508956	0.420995	0.997574
C18	160.025	23.4061	0.0201883	0.91317	0.050719	0.405561	0.99836	0.122813	0.397047	0.997574	N-Formyl-L-aspartate; 1-Thiocyanato-4-(methylthio)butane; Erucin; A-Ketoglutaric acid oxime; 4-Hydroxy-L-glutamic acid	HMDB60495; HMDB38446; HMDB33764; HMDB02467; HMDB02273	TRUE	xMSannotator
C18	336.947	37.7433	0.0201828	0.912924	0.113236	0.381062	0.99836	0.0642919	0.375407	0.997574
C18	177.983	131.064	-0.0201774	0.912679	-0.0411081	0.371827	0.99836	-0.158246	0.404146	0.997574
HILIC	174.014	69.7676	0.0174989	0.911961	0.0498988	0.336659	0.977837	0.146727	0.379733	0.989531
HILIC	144.102	69.7561	0.0174884	0.911412	0.0353583	0.358931	0.977837	0.226265	0.319725	0.986785	3beta6beta-Dihydroxynortropane; L-2-Amino-3-methylenehexanoic acid; Proline betaine	HMDB38949; HMDB30410; HMDB04827	TRUE	xMSannotator
C18	204.086	36.0594	-0.020145	0.911213	-0.114958	0.390029	0.99836	-0.0588845	0.36402	0.997574	N-Methylcalystegine C1	HMDB36394	FALSE	xMSannotator
HILIC	497.343	49.0859	-0.017469	0.910399	-0.219144	0.347473	0.977837	-0.0318505	0.412621	0.989531
C18	325.238	224.563	-0.0201113	0.909691	-0.110185	0.407432	0.99836	-0.0412319	0.538391	0.997574	Avocadyne 4-acetate; Avocadyne 1-acetate; Avocadyne 2-acetate; 1-Acetoxy-2-hydroxy-16-heptadecen-4-one	HMDB31049; HMDB31048; HMDB31047; HMDB31006	TRUE	xMSannotator
HILIC	336.011	68.7064	-0.0174497	0.909397	-0.0301989	0.346403	0.977837	-0.250613	0.35329	0.989531
HILIC	343.311	36.6661	0.017444	0.909101	0.0384468	0.369966	0.977837	0.168221	0.408311	0.989531
HILIC	167.986	265.593	-0.017403	0.906962	-0.10346	0.361634	0.977837	-0.0674377	0.371533	0.989531
C18	281.161	240.791	-0.0200491	0.906876	-0.0915614	0.398908	0.99836	-0.0475973	0.559339	0.997574
C18	116.973	35.8234	0.0200381	0.906379	0.15254	0.409637	0.99836	0.0407337	0.394722	0.997574
C18	416.229	165.81	0.0200361	0.906286	0.0361848	0.395026	0.99836	0.220624	0.298046	0.997574
HILIC	176.06	99.3134	0.0173765	0.905582	0.055462	0.376485	0.977837	0.139299	0.330264	0.989531
HILIC	148.977	20.1302	-0.0173749	0.905497	-0.0890274	0.342718	0.977837	-0.0887185	0.337865	0.989531
HILIC	133.065	278.227	-0.0173723	0.90536	-0.0431105	0.370227	0.977837	-0.176508	0.309182	0.98225	Atropaldehyde; 2-Methylcumarone; Indanone; (Z)-3-Phenyl-2-propenal; Cinnamaldehyde	HMDB60671; HMDB59847; HMDB59602; HMDB32072; HMDB03441	TRUE	xMSannotator
HILIC	367.245	52.3737	0.0173722	0.905354	0.0449521	0.374389	0.977837	0.151714	0.383274	0.989531	Beta-Cortolone; Cortolone; Tetrahydrocortisol; 5a-Tetrahydrocortisol; 3b-Allotetrahydrocortisol	HMDB13221; HMDB03128; HMDB00949; HMDB00526; HMDB00314	TRUE	xMSannotator
C18	324.853	33.0287	-0.0200123	0.905209	-0.043918	0.381059	0.99836	-0.157044	0.365405	0.997574
C18	296.086	67.2737	0.0200107	0.90514	0.0393655	0.410809	0.99836	0.155744	0.392695	0.997574	L-Menthone 12-glycerol ketal	HMDB32367	FALSE	xMSannotator
HILIC	211.144	270.712	0.0173622	0.904836	0.114176	0.357594	0.977837	0.068989	0.336485	0.989531	LL-Cyclo(leucylprolyl)	HMDB34276	FALSE	xMSannotator
HILIC	406.952	81.7339	0.0173445	0.903915	0.116313	0.363028	0.977837	0.058575	0.384653	0.989531
C18	394.747	33.408	-0.0199819	0.903838	-0.102334	0.371058	0.99836	-0.0622231	0.406273	0.997574
HILIC	454.388	37.8928	-0.0173413	0.903748	-0.0602009	0.358885	0.977837	-0.137059	0.29416	0.98225
HILIC	1100.32	67.6714	-0.0173397	0.903665	-0.043546	0.362925	0.977837	-0.148181	0.409721	0.989531
C18	196.947	64.8778	0.0199706	0.903323	0.142443	0.395222	0.99836	0.0423205	0.428686	0.997574
C18	556.908	45.9236	0.0199675	0.903183	0.0479157	0.401701	0.99836	0.131497	0.399272	0.997574
HILIC	198.104	107.313	0.0173298	0.903149	0.174298	0.372437	0.977837	0.04696	0.307033	0.98225	3-Amino-1-methyl-5H-pyrido43-bindole	HMDB33188	FALSE	xMSannotator
C18	224.023	52.6969	0.0199666	0.903144	0.133	0.39931	0.99836	0.0487078	0.385877	0.997574
HILIC	335	112.144	-0.0173296	0.903134	-0.0478776	0.372881	0.977837	-0.163263	0.31662	0.98582
HILIC	311.221	35.6927	-0.0173258	0.902941	-0.0388457	0.354378	0.977837	-0.197138	0.347204	0.989531	Auxin b; Sterebin A; (9Z11R12S13S15Z)-1213-Epoxy-11-hydroxy-915-octadecadienoic acid; 12(13)Ep-9-KODE	HMDB38484; HMDB35337; HMDB33505; HMDB13623	TRUE	xMSannotator
HILIC	226.097	273.448	0.0173245	0.90287	0.0950803	0.376212	0.977837	0.078215	0.345698	0.989531	N-Chloroacetyl-26-diethylaniline	HMDB32855	FALSE	xMSannotator
HILIC	316.983	82.4579	-0.017302	0.9017	-0.0395022	0.387054	0.977837	-0.163095	0.389061	0.989531
C18	240.205	206.062	-0.0199301	0.901491	-0.0496679	0.406163	0.99836	-0.069484	0.640078	0.997574
HILIC	132.093	91.2406	-0.0172878	0.900957	-0.0934406	0.360336	0.977837	-0.0740905	0.383824	0.989531
C18	253.217	217.534	-0.0199157	0.900843	-0.0738155	0.410572	0.99836	-0.0396069	0.69646	0.997574	Palmitoleic	HMDB03229	FALSE	In House Library
C18	221.155	191.476	0.0199048	0.900348	0.0445753	0.407966	0.99836	0.155653	0.335258	0.997574	26-Di-tert-butyl-14-benzenediol; Acetaldehyde butyl phenethyl acetal; (10betaH11xi)-11-Hydroxy-13-nor-6-eremophilen-8-one; Isokobusone; Kobusone; Rishitin	HMDB40178; HMDB37820; HMDB37605; HMDB36791; HMDB36790; HMDB35593	TRUE	xMSannotator
C18	382.296	173.288	-0.0199007	0.900162	-0.0533752	0.377432	0.99836	-0.13778	0.339233	0.997574
C18	88.6626	224.268	-0.0198706	0.8988	-0.0337482	0.382298	0.99836	-0.199093	0.372094	0.997574
HILIC	227.944	76.3762	-0.0172065	0.896723	-0.126846	0.37796	0.977837	-0.0510721	0.406548	0.989531
HILIC	209.138	35.2629	-0.0171994	0.896354	-0.0475176	0.340775	0.977837	-0.16019	0.366414	0.989531
C18	249.051	36.2083	0.019813	0.896198	0.0398181	0.395147	0.99836	0.155182	0.413319	0.997574
C18	143.035	36.2966	0.0198055	0.895857	0.141535	0.396776	0.99836	0.0375375	0.46916	0.997574	Ethyl hydrogen fumarate; Maleic acid homopolymer; Dimethyl fumarate; 3-Hydroxyadipic acid 36-lactone; trans-2-Hexenedioic acid; (E)-2-Methylglutaconic acid; 3-Methylglutaconic acid; 3-Hexenedioic acid	HMDB40207; HMDB36232; HMDB31257; HMDB29171; HMDB13311; HMDB02266; HMDB00522; HMDB00393	TRUE	xMSannotator
C18	138.876	27.943	0.0198034	0.895762	0.0405594	0.419028	0.99836	0.141716	0.422764	0.997574
HILIC	424.742	64.4941	0.0171838	0.895537	0.0761024	0.345365	0.977837	0.103337	0.371385	0.989531
C18	262.62	28.5632	-0.0197896	0.895139	-0.0466718	0.391752	0.99836	-0.141023	0.362989	0.997574
HILIC	139.075	279.315	0.0171685	0.894742	0.0288136	0.353826	0.977837	0.255409	0.359666	0.989531	2-Phenoxyethanol; 3-Ethyl-12-benzenediol; 4-Ethyl-12-benzenediol; 1-(2-Furanyl)-1-butanone; 4-Methoxybenzyl alcohol; 1-(2-Furyl)butan-3-one; 2-Acetyl-35-dimethylfuran; 12-Dimethoxybenzene; 26-Dimethyl-14-benzenediol; 2-Methoxy-4-methylphenol; 4-Ethoxyphenol; 13-Dimethoxybenzene; 14-Dimethoxybenzene; 3-Acetyl-25-dimethylfuran; Tyrosol	HMDB41607; HMDB40177; HMDB40174; HMDB39802; HMDB34241; HMDB32290; HMDB32159; HMDB32139; HMDB32137; HMDB32136; HMDB32036; HMDB29672; HMDB29671; HMDB29563; HMDB04284	TRUE	xMSannotator
HILIC	251.185	288.861	0.0171608	0.894342	0.0787923	0.357398	0.977837	0.0947698	0.374734	0.989531
HILIC	402.357	32.7791	0.0171577	0.894177	0.027804	0.377036	0.977837	0.236953	0.382783	0.989531
HILIC	347.064	96.8059	-0.0171543	0.893999	-0.0372771	0.35426	0.977837	-0.172207	0.423776	0.989531
C18	230.057	61.9283	-0.0197482	0.893264	-0.0306822	0.38278	0.99836	-0.229808	0.358687	0.997574
HILIC	824.418	66.0273	-0.017134	0.892941	-0.0290958	0.347768	0.977837	-0.242193	0.371885	0.989531
HILIC	300.884	66.4386	-0.0171335	0.892919	-0.182941	0.345788	0.977837	-0.0404422	0.390952	0.989531
C18	482.303	166.796	-0.0197356	0.892697	-0.0451114	0.38434	0.99836	-0.160007	0.341802	0.997574
HILIC	214.956	207.606	-0.0171236	0.892403	-0.0594637	0.374899	0.977837	-0.118597	0.354929	0.989531
HILIC	134.106	58.667	0.0171185	0.892134	0.161869	0.354346	0.977837	0.0381505	0.444255	0.989531
C18	301.314	206.551	-0.01971	0.891538	-0.0421207	0.385969	0.99836	-0.140588	0.432069	0.997574
HILIC	300.29	33.2466	0.0171065	0.891511	0.084894	0.356025	0.977837	0.0786489	0.412239	0.989531	Palmitoylethanolamide; 3-Dehydrosphinganine; Sphingosine	HMDB02100; HMDB01480; HMDB00252	TRUE	xMSannotator
HILIC	438.727	68.0441	-0.0171024	0.891298	-0.298539	0.367721	0.977837	-0.0207371	0.451514	0.989531
C18	406.195	93.1728	-0.0197026	0.891205	-0.0436148	0.382261	0.99836	-0.150396	0.391664	0.997574
C18	476.876	186.495	-0.0196887	0.890574	-0.0616489	0.385487	0.99836	-0.0928416	0.455497	0.997574
C18	411.225	172.338	0.019683	0.890318	0.0500351	0.415394	0.99836	0.115098	0.417309	0.997574	Trandolapril-d5 Diketopiperazine	HMDB61178	FALSE	xMSannotator
HILIC	148.004	75.5375	-0.0170836	0.890315	-0.124424	0.381244	0.977837	-0.0524403	0.401063	0.989531	Taurine	HMDB00251	FALSE	xMSannotator
HILIC	462.779	66.6807	0.0170627	0.889226	0.161651	0.375083	0.977837	0.0466281	0.355126	0.989531
HILIC	239.124	37.3578	-0.0170431	0.888207	-0.046568	0.349468	0.977837	-0.156494	0.370689	0.989531
HILIC	504.675	68.5867	0.017026	0.887317	0.0569385	0.378941	0.977837	0.110102	0.427244	0.989531
C18	95.5482	231.706	0.0196163	0.887299	0.0648177	0.409972	0.99836	0.0858875	0.44447	0.997574
HILIC	377.145	121.48	-0.0170193	0.886963	-0.120423	0.353524	0.977837	-0.0555562	0.415216	0.989531	(1x2x)-Guaiacylglycerol 3-glucoside; (1x2x)-Guaiacylglycerol 2-glucoside; (1RS2RS)-Guaiacylglycerol 1-glucoside; Riboflavin	HMDB40600; HMDB33301; HMDB33300; HMDB00244	TRUE	xMSannotator
C18	462.734	33.8827	-0.0196063	0.886846	-0.0670119	0.385185	0.99836	-0.0959172	0.38623	0.997574
HILIC	304.742	66.0644	0.0170104	0.886501	0.0325113	0.371117	0.977837	0.203983	0.386692	0.989531
C18	402.276	215.586	0.0195874	0.88599	0.0344358	0.402588	0.99836	0.156636	0.460878	0.997574
C18	478.879	66.3969	0.0195865	0.885951	0.059179	0.42691	0.99836	0.0950138	0.414361	0.997574
HILIC	151.95	279.528	0.0169864	0.885252	0.0660636	0.370416	0.977837	0.120746	0.329871	0.989531
C18	236.065	38.7525	-0.0195683	0.885127	-0.0571598	0.394254	0.99836	-0.101727	0.428675	0.997574
HILIC	730.593	45.706	0.0169838	0.885114	0.022945	0.380703	0.977837	0.293565	0.379114	0.989531
C18	362.081	36.8411	-0.0195526	0.88442	-0.0400025	0.382689	0.99836	-0.172705	0.355964	0.997574	Cefadroxil	HMDB15271	FALSE	xMSannotator
C18	390.437	231.884	0.0195452	0.884081	0.077721	0.399515	0.99836	0.0702097	0.466452	0.997574
C18	287.069	164.556	0.0195413	0.883908	0.0638674	0.41041	0.99836	0.10372	0.36854	0.997574	Irenolone; Hydroxyanigorufone	HMDB40716; HMDB34449	TRUE	xMSannotator
C18	433.14	256.937	0.0195356	0.88365	0.0391188	0.436899	0.99836	0.155521	0.380344	0.997574	Melleolide K	HMDB35001	FALSE	xMSannotator
C18	348.224	218.587	-0.0195092	0.882455	-0.0559828	0.408413	0.99836	-0.0899229	0.47874	0.997574
C18	526.331	268.858	0.0195078	0.88239	0.0670946	0.390805	0.99836	0.0803092	0.481381	0.997574
HILIC	219.648	36.105	-0.0169265	0.882126	-0.0628216	0.340462	0.977837	-0.121224	0.363971	0.989531
C18	517.941	44.1087	0.019489	0.88154	0.0373839	0.425766	0.99836	0.155079	0.406689	0.997574
C18	256.033	34.9944	0.0194887	0.881529	0.0630367	0.402124	0.99836	0.0922719	0.446383	0.997574
HILIC	326.805	68.8965	-0.0169086	0.881195	-0.387169	0.362624	0.977837	-0.0165663	0.466892	0.989531
C18	607.412	194.958	-0.0194779	0.881038	-0.0242428	0.415104	0.99836	-0.219344	0.458168	0.997574
C18	136.033	30.1744	0.0194754	0.880927	0.0572194	0.410316	0.99836	0.112653	0.373093	0.997574
C18	539.239	159.491	0.0194699	0.880677	0.0395775	0.414838	0.99836	0.173914	0.335257	0.997574
HILIC	416.345	36.6972	0.0168983	0.880658	0.0369048	0.389229	0.977837	0.181541	0.373588	0.989531
HILIC	389.878	85.5889	-0.016895	0.880489	-0.0345637	0.376202	0.977837	-0.189005	0.399661	0.989531
C18	162.839	21.0947	-0.019462	0.88032	-0.119437	0.405549	0.99836	-0.0574894	0.363001	0.997574
C18	283.255	240.792	-0.0194201	0.878426	-0.0867572	0.416713	0.99836	-0.0448685	0.589307	0.997574
HILIC	610.931	46.6567	-0.016852	0.878247	-0.0715132	0.372957	0.977837	-0.109621	0.322999	0.987912
HILIC	279.216	38.318	0.01684	0.877618	0.0302584	0.377079	0.977837	0.236265	0.356143	0.989531
HILIC	492.308	50.5016	-0.0168398	0.877609	-0.0414838	0.355214	0.977837	-0.158423	0.407947	0.989531
HILIC	152.987	231.013	-0.0168211	0.876637	-0.0401443	0.387879	0.977837	-0.156446	0.398741	0.989531	3-Methyl-124-trithiane; Methyl 2-propenyl trisulfide; 35-Dimethyl-124-trithiolane	HMDB37290; HMDB34416; HMDB31470	TRUE	xMSannotator
HILIC	264.016	232.397	0.0168158	0.876362	0.0492622	0.374333	0.977837	0.13583	0.392659	0.989531
HILIC	157.097	84.1846	-0.0168025	0.875667	-0.110163	0.379347	0.977837	-0.0643455	0.363856	0.989531
C18	622.937	55.4317	-0.0193554	0.875499	-0.0347124	0.398775	0.99836	-0.136351	0.523147	0.997574
HILIC	149.133	27.2784	-0.0167982	0.875445	-0.108988	0.39446	0.977837	-0.0580419	0.396374	0.989531	Pentylbenzene	HMDB59834	FALSE	xMSannotator
C18	392.317	181.031	-0.0193526	0.875371	-0.0429806	0.398793	0.99836	-0.17373	0.30914	0.997574
HILIC	265.252	31.3713	-0.0167608	0.873495	-0.0722076	0.390927	0.977837	-0.0784563	0.451036	0.989531	()-(Z)-2-(5-Tetradecenyl)cyclobutanone	HMDB37543	FALSE	xMSannotator
HILIC	632.455	38.6889	-0.0167587	0.873385	-0.0520974	0.359402	0.977837	-0.136907	0.392842	0.989531
C18	178.942	132.506	-0.0193082	0.873362	-0.0797671	0.405172	0.99836	-0.0762045	0.391555	0.997574
HILIC	313.936	88.4858	-0.01675	0.872933	-0.0599553	0.353081	0.977837	-0.106662	0.412453	0.989531
HILIC	209.154	28.0745	-0.0167446	0.872647	-0.0984187	0.386062	0.977837	-0.0716644	0.352792	0.989531	(3R8E)-3-Hydroxy-58-megastigmadien-7-one; 235688a-Hexahydro-2558a-tetramethyl-7H-1-benzopyran-7-one; 59:69-Diepoxy-4-megastigmene; Carvyl propionate; 59:69-Diepoxy-3-megastigmene; Acetal R; 3-Hydroxy-beta-ionone; 2267-Tetramethylbicyclo430nona-1(9)4-diene-78-diol; Theaspirone A; (5R6S)-56-Epoxy-7-megastigmen-9-one; (5alpha8beta9beta)-59-Epoxy-36-megastigmadien-8-ol; (SE)-Lyratol propanoate; Eremo…	HMDB41636; HMDB40233; HMDB38529; HMDB38047; HMDB37776; HMDB36824; HMDB36821; HMDB36686; HMDB35228; HMDB34984; HMDB34672; HMDB31869; HMDB29668	TRUE	xMSannotator
HILIC	196.133	27.2759	0.0167379	0.872298	0.137481	0.372818	0.977837	0.0522565	0.376148	0.989531	p-hydroxymexiletine; 2-hydroxymexiletine	HMDB60954; HMDB60953	TRUE	xMSannotator
HILIC	520.12	55.8287	-0.0167367	0.872235	-0.0263252	0.391091	0.977837	-0.280642	0.318017	0.986785
HILIC	304.211	47.1265	-0.0167308	0.871932	-0.0659935	0.383576	0.977837	-0.118578	0.298057	0.98225
HILIC	305.96	76.8659	-0.01673	0.87189	-0.125708	0.395368	0.977837	-0.0487796	0.41784	0.989531
C18	254.623	31.4071	-0.0192583	0.871104	-0.0798176	0.387842	0.99836	-0.102306	0.281478	0.997574
C18	134.973	107.628	0.0192561	0.871008	0.0868099	0.399849	0.99836	0.0705488	0.428512	0.997574	Methyl 2-propenyl selenide	HMDB30878	FALSE	xMSannotator
C18	300.226	215.012	-0.019243	0.870414	-0.0693477	0.427991	0.99836	-0.0397934	0.700221	0.997574
C18	235.954	115.544	0.0192388	0.870224	0.0410565	0.409651	0.99836	0.134245	0.454339	0.997574
C18	254.944	37.5613	0.0192362	0.870105	0.148923	0.433424	0.99836	0.0410275	0.383533	0.997574
HILIC	306.957	94.3063	-0.0166901	0.869811	-0.0821033	0.374117	0.977837	-0.0852819	0.362661	0.989531
HILIC	240.967	83.7051	-0.0166896	0.869782	-0.183329	0.394871	0.977837	-0.03009	0.461061	0.989531
HILIC	338.945	72.0704	0.0166865	0.86962	0.0564858	0.377245	0.977837	0.0799913	0.578178	0.989531
C18	272.929	33.6043	0.0192215	0.869441	0.0518049	0.414318	0.99836	0.106007	0.469121	0.997574
HILIC	226.888	84.099	0.0166797	0.869267	0.0341625	0.36652	0.977837	0.222907	0.34184	0.989531
HILIC	142.991	285.9	-0.0166606	0.868269	-0.0354359	0.372525	0.977837	-0.184988	0.372891	0.989531
HILIC	822.421	66.0519	-0.0166224	0.866279	-0.0215024	0.376035	0.977837	-0.295015	0.4095	0.989531
HILIC	1054.39	67.3068	0.0166159	0.865941	0.0498575	0.378749	0.977837	0.145559	0.364268	0.989531
C18	385.169	34.1995	-0.0191175	0.864736	-0.0265177	0.415591	0.99836	-0.329659	0.22384	0.997574	Gingerenone B; Isogingerenone B; Porson	HMDB35405; HMDB35404; HMDB30810	TRUE	xMSannotator
HILIC	317.211	38.5662	-0.0165764	0.863885	-0.032669	0.383541	0.977837	-0.202616	0.391982	0.989531	18-Hydroxyretinoic acid; rac-56-Epoxy-retinoate; Phytocassane D; Phytocassane A; Gibberellin A12 7-aldehyde; ent-1516-Epoxy-1(10)13(16)14-halimatrien-19-oic acid; Trilobinone; Rosmaridiphenol; 7-Oxo-815-isopimaradien-18-oic acid; ent-15-Oxo-16-kauren-19-oic acid; Momilactone C; ent-7-Oxo-8(14)15-pimaradien-19-oic acid; ent-17-Oxo-15-kauren-19-oic acid; Furanojaponin; Cafestol; Yucalexin B9; (4Z9a…	HMDB61095; HMDB60093; HMDB41057; HMDB41056; HMDB39484; HMDB39442; HMDB38885; HMDB37233; HMDB36812; HMDB36762; HMDB36750; HMDB36747; HMDB36725; HMDB36147; HMDB35710; HMDB34691; HMDB34631; HMDB34630; HMDB31773; HMDB12452; HMDB12451; HMDB06254; HMDB05832; HMDB05079; HMDB00344	TRUE	xMSannotator
HILIC	428.698	68.6195	-0.0165422	0.862101	-0.218442	0.387012	0.977837	-0.0273193	0.457437	0.989531
C18	438.923	57.2794	-0.0190583	0.862061	-0.0464782	0.38577	0.99836	-0.136717	0.402272	0.997574
HILIC	241.18	25.8662	-0.0165411	0.862045	-0.0920142	0.374095	0.977837	-0.0703362	0.407282	0.989531	L-Menthyl acetoacetate	HMDB32369	FALSE	xMSannotator
HILIC	181.122	26.0211	0.016537	0.861828	0.111321	0.385581	0.977837	0.0622512	0.373599	0.989531	2-tert-Butyl-4-hydroxyanisole; 3-tert-Butyl-4-hydroxyanisole; 4-(Butoxymethyl)phenol; Bovolide; Norecasantalic acid; ()-Myrtenyl formate; Dihydroactinidiolide; 2-Phenylpropionaldehyde dimethyl acetal; Jasmolone; 2277-Tetramethyl-16-dioxaspiro44nona-38-diene	HMDB59926; HMDB59925; HMDB39957; HMDB39159; HMDB36817; HMDB36669; HMDB35240; HMDB32468; HMDB30039; HMDB30007	TRUE	xMSannotator
C18	537.416	216.897	-0.0190479	0.86159	-0.0291455	0.40689	0.99836	-0.243541	0.327911	0.997574
HILIC	433.283	44.1751	-0.0165316	0.861551	-0.0204554	0.390574	0.977837	-0.31823	0.395328	0.989531
C18	401.309	255.479	-0.0190395	0.861207	-0.0898335	0.417814	0.99836	-0.0696987	0.379571	0.997574	Oryzarol	HMDB29458	FALSE	xMSannotator
HILIC	139.988	286.058	0.0165239	0.861146	0.0274016	0.412777	0.977837	0.245049	0.359209	0.989531
HILIC	90.0372	278.789	0.0165216	0.861029	0.109285	0.378795	0.977837	0.0672366	0.358654	0.989531
C18	305.249	230.225	-0.0190213	0.860383	-0.112254	0.4332	0.99836	-0.0386373	0.533056	0.997574	111417-Eicosatrienoic acid; Sagittariol; Sciadonic acid; 5811-Eicosatrienoic acid; 81114-Eicosatrienoic acid	HMDB60039; HMDB36835; HMDB31058; HMDB10378; HMDB02925	TRUE	xMSannotator
C18	255.307	235.592	-0.0190045	0.859624	-0.085747	0.434021	0.99836	-0.0425897	0.592858	0.997574
HILIC	123.015	146.757	-0.0164701	0.858343	-0.0529942	0.404481	0.977837	-0.131755	0.328479	0.989531
C18	548.941	55.44	0.0189646	0.85782	0.055698	0.430659	0.99836	0.101988	0.420299	0.997574
HILIC	314.943	270.108	0.0164545	0.857531	0.0497119	0.399308	0.977837	0.144856	0.337369	0.989531
C18	654.303	188.646	-0.0189574	0.857496	-0.0342789	0.415001	0.99836	-0.172721	0.401837	0.997574
C18	601.938	46.0139	-0.0189324	0.856365	-0.0369717	0.393173	0.99836	-0.166729	0.41374	0.997574
HILIC	88.0393	99.8716	-0.0164302	0.856263	-0.21653	0.377205	0.977837	-0.0235785	0.527272	0.989531	3-Isoxazolidinone; 2-Aminoacrylic acid	HMDB39426; HMDB03609	TRUE	xMSannotator
C18	469.284	250.421	0.018929	0.856212	0.093672	0.407296	0.99836	0.0632479	0.417596	0.997574	Ceanothine C	HMDB29340	FALSE	xMSannotator
C18	229.207	208.662	-0.0189257	0.856061	-0.0518828	0.429767	0.99836	-0.0626874	0.637012	0.997574
C18	286.861	34.2204	0.0189238	0.855976	0.148835	0.441341	0.99836	0.0355163	0.449708	0.997574
C18	172.999	27.7234	-0.0189186	0.855739	-0.0253839	0.431467	0.99836	-0.236087	0.375405	0.997574
C18	184.95	108.978	0.0188934	0.854598	0.085437	0.410499	0.99836	0.0708668	0.416255	0.997574
HILIC	127.05	107.205	0.0163966	0.854515	0.0670798	0.376603	0.977837	0.0938456	0.415217	0.989531	Imidazol-4-ylacetate; 1H-Imidazole-1-acetic acid; Imidazoleacetic acid; Thymine	HMDB60261; HMDB29736; HMDB02024; HMDB00262	TRUE	xMSannotator
C18	392.902	63.0933	-0.0188691	0.853502	-0.152219	0.404103	0.99836	-0.0420185	0.39189	0.997574
HILIC	338.785	66.5294	-0.0163684	0.853044	-0.271836	0.379366	0.977837	-0.0249789	0.417116	0.989531
C18	320.859	33.1002	0.0188539	0.852814	0.0503719	0.394014	0.99836	0.106366	0.493661	0.997574
HILIC	539.162	36.8977	-0.0163557	0.852379	-0.0354378	0.382959	0.977837	-0.179257	0.404492	0.989531
C18	299.223	217.136	-0.0188365	0.852026	-0.0706053	0.435218	0.99836	-0.035161	0.727107	0.997574	MG(14:1(9Z)0:00:0); MG(0:014:1(9Z)0:0)	HMDB11562; HMDB11531	TRUE	xMSannotator
HILIC	530.631	65.8457	0.0163451	0.851827	0.0720493	0.380966	0.977837	0.0922707	0.392005	0.989531
C18	389.309	266.622	0.0188286	0.85167	0.036327	0.408313	0.99836	0.17354	0.409525	0.997574
HILIC	675.801	42.5686	0.0163403	0.851577	0.0299244	0.389481	0.977837	0.209847	0.406342	0.989531
C18	489.277	170.347	-0.0188229	0.85141	-0.0683561	0.427093	0.99836	-0.0900126	0.366248	0.997574
HILIC	359.298	38.4386	-0.0163368	0.851396	-0.0247164	0.408709	0.977837	-0.282057	0.334903	0.989531
HILIC	341.251	39.8699	-0.0163329	0.851195	-0.0290901	0.403314	0.977837	-0.214498	0.388396	0.989531
C18	408.921	37.1121	0.0188113	0.850888	0.0351969	0.428669	0.99836	0.171929	0.391427	0.997574
C18	297.243	179.987	-0.0187959	0.850188	-0.0855917	0.446545	0.99836	-0.0419031	0.594556	0.997574	Ricinoleic acid; 5-Oxooctadecanoic acid; 5-Hexyltetrahydro-2-furanoctanoic acid; 11-Oxooctadecanoic acid; 10-Oxooctadecanoic acid; 9-Oxooctadecanoic acid; 3-Oxooctadecanoic acid	HMDB34297; HMDB34074; HMDB31127; HMDB30981; HMDB30980; HMDB30979; HMDB10736	TRUE	xMSannotator
HILIC	235.92	86.3156	-0.0163126	0.850136	-0.0427224	0.367684	0.977837	-0.128672	0.480152	0.989531
HILIC	284.295	24.8897	0.0163035	0.849662	0.0881703	0.388433	0.977837	0.077464	0.359891	0.989531	Octadecanamide	HMDB34146	FALSE	xMSannotator
HILIC	355.163	121.603	-0.0162968	0.849311	-0.0344011	0.407103	0.977837	-0.181334	0.388263	0.989531	Isopropyl apiosylglucoside	HMDB41513	FALSE	xMSannotator
HILIC	125.964	294.752	-0.0162963	0.849287	-0.0549539	0.379238	0.977837	-0.106404	0.439246	0.989531
C18	89.0296	29.6027	0.0187758	0.849282	0.0836813	0.420404	0.99836	0.0537209	0.52927	0.997574
HILIC	1110.26	67.518	-0.0162904	0.84898	-0.0265443	0.407922	0.977837	-0.225616	0.407879	0.989531	18E-20-oxo-20-CoA-LTB4	HMDB12609	FALSE	xMSannotator
HILIC	132.041	146.696	0.0162895	0.84893	0.0631348	0.388805	0.977837	0.0887929	0.464901	0.989531
C18	347.259	187.228	0.0187572	0.848441	0.0381573	0.412281	0.99836	0.163994	0.38506	0.997574	ent-16b19-Kauranediol 19-acetate; Tridecyl phloretate; 2-Hydroxy-6-pentadecylbenzoic acid	HMDB36801; HMDB35477; HMDB29683	TRUE	xMSannotator
HILIC	196.997	289.802	-0.0162715	0.847994	-0.0480096	0.400264	0.977837	-0.110224	0.464168	0.989531
C18	340.203	166.506	0.0187469	0.847973	0.0366718	0.398991	0.99836	0.153882	0.438408	0.997574
HILIC	153.102	33.1359	-0.0162684	0.847829	-0.0511414	0.388554	0.977837	-0.123815	0.405765	0.989531	2-Isopropyl-3-methoxypyrazine; 2-Isopropyl-6-methoxypyrazine; 2-Isopropyl-5-methoxypyrazine; 2-Methoxy-(3 or 5 or 6)-isopropylpyrazine	HMDB40340; HMDB40053; HMDB40052; HMDB32381	TRUE	xMSannotator
HILIC	538.798	71.3246	-0.0162667	0.847743	-0.109148	0.396362	0.977837	-0.0566084	0.401723	0.989531
C18	227.138	208.724	-0.0187404	0.847681	-0.0423435	0.433403	0.99836	-0.0863029	0.592622	0.997574	Leucyl-Proline; Isoleucyl-Proline; L-leucyl-L-proline; L-isoleucyl-L-proline	HMDB28937; HMDB28915; HMDB11175; HMDB11174	TRUE	xMSannotator
C18	340.909	131.287	0.0187274	0.847089	0.0469116	0.424252	0.99836	0.134204	0.373454	0.997574
C18	277.302	209.147	-0.0187157	0.846563	-0.0300272	0.43859	0.99836	-0.153417	0.490052	0.997574
HILIC	257.147	74.6246	-0.0162418	0.846447	-0.0792659	0.392635	0.977837	-0.112558	0.251249	0.98225
HILIC	231.055	75.3162	-0.016238	0.846247	-0.150581	0.381624	0.977837	-0.0417415	0.421314	0.989531
C18	96.9697	148.305	0.0186964	0.845691	0.0332067	0.433897	0.99836	0.148671	0.465557	0.997574
HILIC	579.787	67.3907	-0.0162199	0.845304	-0.0485701	0.374206	0.977837	-0.124778	0.418254	0.989531
HILIC	316.284	31.8471	0.0162165	0.845127	0.0485102	0.388248	0.977837	0.123624	0.405899	0.989531	Dehydrophytosphingosine	HMDB38057	FALSE	xMSannotator
HILIC	389.257	45.275	-0.0162119	0.844887	-0.0202885	0.409249	0.977837	-0.279734	0.436725	0.989531	56-Dihydroxyprostaglandin F1a	HMDB12109	FALSE	xMSannotator
HILIC	132.003	73.2451	-0.016204	0.844474	-0.105351	0.402214	0.977837	-0.0598887	0.392268	0.989531
HILIC	125.071	123.511	-0.0162037	0.844458	-0.0813207	0.405818	0.977837	-0.0753073	0.402901	0.989531	2-Methoxy-6-methylpyrazine; 2-Methoxy-5-methylpyrazine; 2-Methoxy-3-methylpyrazine; Methylimidazole acetaldehyde	HMDB40143; HMDB40141; HMDB31852; HMDB04181	TRUE	xMSannotator
HILIC	645.897	80.8858	-0.0161979	0.844158	-0.0279689	0.403263	0.977837	-0.236469	0.369518	0.989531
C18	294.924	65.3197	0.0186454	0.84338	0.028921	0.415152	0.99836	0.186029	0.453373	0.997574
HILIC	282.012	60.7764	-0.0161748	0.842956	-0.0391367	0.43058	0.977837	-0.153987	0.361575	0.989531
HILIC	183.149	33.1526	0.0161748	0.842952	0.0356259	0.397815	0.977837	0.151761	0.45975	0.989531
C18	288.953	59.2577	0.0186352	0.842923	0.121979	0.458453	0.99836	0.0408465	0.449719	0.997574
C18	540.346	274.141	0.0186342	0.842877	0.0400358	0.433089	0.99836	0.13936	0.4153	0.997574
C18	303.224	209.261	-0.0186222	0.842332	-0.0311712	0.411657	0.99836	-0.186075	0.418935	0.997574
HILIC	137.133	123.286	-0.0161628	0.842326	-0.0476864	0.413463	0.977837	-0.132203	0.365644	0.989531	2-Carene; Camphene; ()-4-Carene; ()-beta-Phellandrene; (-)-beta-Phellandrene; Artemisiatriene; 7-Methyl-3-methylene-16-octadiene; p-Mentha-24-diene; 177-Trimethyltricyclo221026heptane; Sylveterpinolene; beta-Terpinene; alpha-Terpinene; Terpinolene; beta-Pinene; (-)-beta-Pinene; (-)-3-Thujene; (Z)-37-Dimethyl-137-octatriene; beta-Phellandrene; ()-4(10)-Thujene; (R)-alpha-Phellandrene; alpha-Phella…	HMDB59884; HMDB59839; HMDB59726; HMDB41634; HMDB41633; HMDB41574; HMDB38169; HMDB38150; HMDB38121; HMDB37046; HMDB36997; HMDB36995; HMDB36994; HMDB36560; HMDB36559; HMDB36116; HMDB36104; HMDB36081; HMDB36076; HMDB35851; HMDB35850; HMDB35658; HMDB35625; HMDB35619; HMDB35087; HMDB34970; HMDB34928; HMDB34697; HMDB33200; HMDB32473; HMDB30089; HMDB30088; HMDB06525; HMDB05806; HMDB04321; HMDB03375	TRUE	xMSannotator
C18	479.297	206.842	0.0185989	0.841281	0.104326	0.414458	0.99836	0.0571338	0.408834	0.997574	Crustecdysone	HMDB30180	FALSE	xMSannotator
C18	418.95	37.2721	0.018593	0.841014	0.0433062	0.455106	0.99836	0.117595	0.445689	0.997574
HILIC	354.248	26.2549	-0.0161241	0.840309	-0.096706	0.372594	0.977837	-0.078284	0.336025	0.989531
HILIC	472.83	39.6126	-0.0161201	0.840105	-0.0315749	0.361128	0.977837	-0.260668	0.313609	0.98225
C18	613.334	203.772	-0.0185724	0.840081	-0.109337	0.419279	0.99836	-0.0468248	0.470831	0.997574
HILIC	430.696	70.699	-0.0161178	0.839985	-0.230402	0.4012	0.977837	-0.0241965	0.480815	0.989531
C18	389.255	190.715	0.0185672	0.839846	0.0338587	0.439887	0.99836	0.14655	0.466778	0.997574
HILIC	604.789	74.497	0.0161054	0.839337	0.0975341	0.409446	0.977837	0.0645017	0.392583	0.989531
C18	409.307	162.174	-0.0185554	0.839313	-0.0563285	0.420107	0.99836	-0.0972589	0.433522	0.997574	(6alpha22E)-6-Hydroxy-4722-ergostatrien-3-one; (3beta22E24R)-3-Hydroxyergosta-5822-trien-7-one; epsilon-Tocopherol; Gamma-Tocotrienol	HMDB37380; HMDB32106; HMDB30554; HMDB12958	TRUE	xMSannotator
C18	197.043	34.261	0.018553	0.839201	0.0705625	0.414283	0.99836	0.0528126	0.618595	0.997574	4-Methyldibenzothiophene	HMDB40164	FALSE	xMSannotator
C18	442.676	32.1942	-0.0185485	0.838998	-0.165628	0.411421	0.99836	-0.0380022	0.386932	0.997574
C18	102.957	34.5045	0.0185386	0.838551	0.211452	0.458646	0.99836	0.021998	0.481003	0.997574
C18	270.942	138.15	0.0185063	0.837092	0.0559741	0.4303	0.99836	0.0986263	0.425547	0.997574
HILIC	145.122	25.7062	0.0160519	0.836549	0.0432155	0.399875	0.977837	0.123951	0.466006	0.989531	Ethyl 2-ethylbutanoate; Propyl pentanoate; Isobutyl isobutyrate; Butyl isobutyrate; Ethyl hexanoate; Butyl butyrate; Isopropyl 2-methylbutanoate; 3-(Hydroxymethyl)-2-heptanone; ()-5-Hydroxy-4-octanone; Heptyl formate; Ethyl ()-3-methylpentanoate; 3-Methylbutyl propanoate; 2-Methylpropyl butanoate; Valeraldehyde propyleneglycol acetal; 3-Hydroxy-2-octanone; Ethyl 4-methylpentanoate; 11-Dimethoxy-t…	HMDB40298; HMDB40296; HMDB40252; HMDB40251; HMDB40209; HMDB39620; HMDB39217; HMDB36165; HMDB35457; HMDB34459; HMDB34234; HMDB34164; HMDB34161; HMDB32551; HMDB32335; HMDB32272; HMDB32225; HMDB32203; HMDB32047; HMDB32046; HMDB31703; HMDB31638; HMDB31596; HMDB31588; HMDB31587; HMDB31579; HMDB31478; HMDB31290; HMDB31230; HMDB30368; HMDB29980; HMDB01877; HMDB00482	TRUE	xMSannotator
C18	253.143	215.745	-0.0184923	0.836457	-0.0290029	0.439966	0.99836	-0.121518	0.595186	0.997574
HILIC	332.287	274.259	-0.016047	0.836294	-0.0936704	0.384876	0.977837	-0.0661288	0.404151	0.989531
C18	314.241	220.837	-0.0184759	0.835715	-0.0500438	0.427327	0.99836	-0.0763148	0.579786	0.997574
C18	211.009	51.128	-0.0184748	0.835663	-0.110906	0.406925	0.99836	-0.0494522	0.439253	0.997574
C18	199.098	167.727	0.0184691	0.835406	0.0386169	0.424764	0.99836	0.141659	0.443345	0.997574	Hydralazine acetone hydrazone; Matsutakic acid A; (1R2R3S1R)-Nepetalinic acid; ()-Camphoric acid; alpha-Carboxy-delta-nonalactone; 5-Pentyltetrahydro-2-oxo-3-furancarboxylic acid; cis-5-Decenedioic acid; cis-4-Decenedioic acid	HMDB60606; HMDB36715; HMDB34971; HMDB34491; HMDB30990; HMDB30989; HMDB13227; HMDB00603	TRUE	xMSannotator
C18	451.292	244.585	-0.0184664	0.835287	-0.0614675	0.43475	0.99836	-0.0930636	0.399317	0.997574
C18	331.255	225.118	-0.0184629	0.835126	-0.0321661	0.4239	0.99836	-0.150043	0.485067	0.997574
HILIC	156.984	273.931	0.0160178	0.834774	0.0550697	0.421726	0.977837	0.111873	0.404447	0.989531
HILIC	164.067	144.422	0.016005	0.834104	0.093315	0.382592	0.977837	0.0580353	0.487218	0.989531
C18	508.902	42.069	-0.0184378	0.833991	-0.0336714	0.445631	0.99836	-0.16345	0.405321	0.997574
C18	414.833	132.245	0.0184374	0.833972	0.0458625	0.435303	0.99836	0.113939	0.442483	0.997574
C18	506.325	192.829	0.0184365	0.833932	0.0303093	0.43945	0.99836	0.170878	0.439862	0.997574	Gymnodimine; LysoPE(20:1(11Z)0:0); LysoPE(0:020:1(11Z))	HMDB41430; HMDB11512; HMDB11482	TRUE	xMSannotator
C18	346.938	61.1654	0.0184311	0.83369	0.123842	0.431213	0.99836	0.0465503	0.426381	0.997574
C18	593.397	191.175	-0.0184241	0.833371	-0.0301073	0.43766	0.99836	-0.183374	0.409873	0.997574
HILIC	431.003	79.6094	-0.0159888	0.833258	-0.0271401	0.400952	0.977837	-0.214144	0.424327	0.989531
C18	324.02	35.583	0.0184073	0.832614	0.0532853	0.404436	0.99836	0.113199	0.44183	0.997574	Urothion	HMDB02377	FALSE	xMSannotator
C18	400.889	66.8377	0.0184057	0.83254	0.0579789	0.451115	0.99836	0.0922307	0.407633	0.997574
HILIC	1038.66	51.615	-0.015966	0.832073	-0.0325185	0.385023	0.977837	-0.17526	0.445042	0.989531
C18	327.145	240.86	-0.018378	0.831287	-0.0410375	0.42164	0.99836	-0.0906359	0.59273	0.997574	Perilloside B; 3-Hydroxy-4-isopropylbenzyl alcohol 3-glucoside; Litcubine; Cymorcin monoglucoside	HMDB40465; HMDB39385; HMDB32110; HMDB29777	TRUE	xMSannotator
HILIC	314.779	72.2005	-0.0159381	0.830618	-0.239951	0.402055	0.977837	-0.0231214	0.482938	0.989531
C18	361.187	203.073	0.018363	0.830609	0.0509604	0.410944	0.99836	0.10896	0.454362	0.997574
HILIC	209.059	244.504	0.015936	0.830509	0.0438395	0.42036	0.977837	0.145263	0.370388	0.989531	Serinyl-Cysteine; Cysteinyl-Serine	HMDB29036; HMDB28784	TRUE	xMSannotator
HILIC	154.98	138.614	0.0159312	0.830257	0.0515643	0.395901	0.977837	0.141235	0.33775	0.989531
HILIC	288.217	43.3663	-0.0159202	0.829686	-0.0699273	0.420994	0.977837	-0.0828004	0.418715	0.989531	L-Octanoylcarnitine	HMDB00791	FALSE	xMSannotator
C18	384.718	32.0462	-0.0183397	0.829556	-0.183327	0.406604	0.99836	-0.0343523	0.394443	0.997574
HILIC	152.022	56.7241	-0.0159131	0.829317	-0.13777	0.412787	0.977837	-0.0671043	0.228822	0.98225
HILIC	546.613	68.4664	-0.0159024	0.828758	-0.186803	0.400782	0.977837	-0.0303697	0.462836	0.989531
C18	353.2	157.925	0.0183162	0.828493	0.0350083	0.415162	0.99836	0.16447	0.417396	0.997574
HILIC	246.955	138.586	0.0158925	0.828244	0.0736368	0.395185	0.977837	0.0784322	0.436344	0.989531
HILIC	214.18	26.7231	-0.0158888	0.828047	-0.0726119	0.423706	0.977837	-0.0697635	0.458673	0.989531
C18	288.909	120.356	-0.0182984	0.827687	-0.038894	0.431986	0.99836	-0.159783	0.364528	0.997574
HILIC	150.998	70.5801	-0.0158721	0.82718	-0.0448665	0.406238	0.977837	-0.120943	0.437915	0.989531
C18	226.816	32.5905	-0.0182638	0.82612	-0.0587363	0.43113	0.99836	-0.0904139	0.43564	0.997574
HILIC	124.956	287.122	0.0158463	0.825836	0.0553772	0.396831	0.977837	0.114732	0.415147	0.989531
HILIC	314.217	43.5219	0.0158295	0.824961	0.0333607	0.416563	0.977837	0.18941	0.389308	0.989531
HILIC	199.082	100.809	0.0158287	0.824916	0.0775088	0.378035	0.977837	0.105021	0.298322	0.98225	6-amino-5N-methylformylamino-1-methyluracil; 5-Acetylamino-6-amino-3-methyluracil	HMDB59771; HMDB04400	TRUE	xMSannotator
HILIC	281.174	25.7657	0.0158258	0.824763	0.0600043	0.390017	0.977837	0.105567	0.391151	0.989531	Methyl (3b11x)-3-Hydroxy-8-oxo-6-eremophilen-12-oate; 3b-Hydroxy-6b-methoxy-7(11)-eremophilen-128a-olide; 6b-Hydroxy-8a-methoxy-7(11)-eremophilen-128-olide; Prehumulinic acid	HMDB41229; HMDB40755; HMDB36979; HMDB30148	TRUE	xMSannotator
C18	670.88	60.1374	0.0182285	0.824527	0.0376061	0.423861	0.99836	0.162276	0.381481	0.997574
C18	155.037	252.432	0.0182209	0.824181	0.062791	0.425722	0.99836	0.100355	0.382759	0.997574
HILIC	285.981	75.7181	0.0158139	0.824146	0.104493	0.406761	0.977837	0.0606517	0.382661	0.989531
HILIC	183.084	72.4253	-0.0158064	0.823756	-0.124866	0.401836	0.977837	-0.041952	0.48419	0.989531
HILIC	191.103	98.2173	0.0157939	0.823101	0.0975444	0.375735	0.977837	0.0690668	0.378356	0.989531	N-(gamma-Glutamyl)ethanolamine; 2-Amino-4-(2-hydroxy-1-oxopropyl)aminobutanoic acid; Threoninyl-Alanine; Alanyl-Threonine; Diaminopimelic acid	HMDB39222; HMDB31412; HMDB29054; HMDB28697; HMDB01370	TRUE	xMSannotator
C18	354.961	45.3276	-0.018184	0.82251	-0.0600766	0.426191	0.99836	-0.0870167	0.448826	0.997574
C18	390.294	232.784	0.0181827	0.822452	0.102476	0.431898	0.99836	0.0482023	0.483057	0.997574
C18	280.252	241.957	0.0181749	0.822099	0.0464725	0.451112	0.99836	0.112558	0.422748	0.997574
HILIC	258.17	43.0624	-0.015752	0.820921	-0.0355352	0.407369	0.977837	-0.1795	0.380895	0.989531	2-Hexenoylcarnitine	HMDB13161	FALSE	xMSannotator
HILIC	229.941	77.4797	-0.0157518	0.82091	-0.0336692	0.396319	0.977837	-0.140414	0.516454	0.989531
C18	446.335	219.482	-0.0181247	0.81983	-0.0278432	0.436734	0.99836	-0.251278	0.304043	0.997574
HILIC	325.982	69.9521	0.0157276	0.819649	0.0457745	0.412643	0.977837	0.146585	0.370287	0.989531
HILIC	95.0685	54.2967	-0.0157204	0.81927	-0.0198003	0.409275	0.977837	-0.30964	0.396009	0.989531
C18	133.034	27.8269	-0.0181113	0.819224	-0.0234318	0.433181	0.99836	-0.208866	0.465013	0.997574	Ethyl 3-mercaptopropanoic acid; Ethyl 2-(methylthio)acetate; Methyl 3-(methylthio)propanoate; Methyl 3-mercaptobutanoate; Ethyl 2-mercaptopropionate	HMDB40410; HMDB40263; HMDB34377; HMDB32409; HMDB31521	TRUE	xMSannotator
C18	592.946	54.687	0.0181076	0.819057	0.0794177	0.476909	0.99836	0.0586208	0.461591	0.997574
C18	92.9446	31.7803	-0.0181055	0.81896	-0.0532718	0.435269	0.99836	-0.0895496	0.478146	0.997574
C18	112.955	144.56	0.0180925	0.818374	0.0558932	0.435252	0.99836	0.0969319	0.436293	0.997574
HILIC	258.15	74.9037	-0.0156995	0.818185	-0.0324676	0.424491	0.977837	-0.245834	0.257893	0.98225	Coumaperine	HMDB39125	FALSE	xMSannotator
C18	578.562	32.8165	0.018078	0.817719	0.0540847	0.437214	0.99836	0.11276	0.388999	0.997574
C18	113.989	51.4975	0.0180487	0.816392	0.0656877	0.460014	0.99836	0.080623	0.426415	0.997574
HILIC	251.111	91.6007	-0.0156581	0.816025	-0.0310755	0.408934	0.977837	-0.187668	0.411699	0.989531	Isopropyl citrate	HMDB32353	FALSE	xMSannotator
HILIC	225.034	75.303	-0.0156525	0.815736	-0.156311	0.409832	0.977837	-0.0401431	0.403339	0.989531	Cysteinyl-Cysteine	HMDB28772	FALSE	xMSannotator
C18	491.337	175.507	0.0180315	0.815615	0.0426489	0.46698	0.99836	0.104948	0.479244	0.997574	Homodolicholide	HMDB33907	FALSE	xMSannotator
HILIC	158.068	65.5851	0.0156421	0.815192	0.104486	0.424577	0.977837	0.057327	0.391687	0.989531
HILIC	498.346	49.1076	-0.0156274	0.814426	-0.196461	0.399881	0.977837	-0.0277473	0.474132	0.989531
C18	315.209	222.799	-0.0180043	0.814385	-0.0479535	0.474881	0.99836	-0.074733	0.561003	0.997574
C18	590.313	163.512	-0.0179983	0.814113	-0.0324616	0.441883	0.99836	-0.184059	0.367953	0.997574
C18	151.007	30.1769	-0.0179973	0.814068	-0.0457408	0.45535	0.99836	-0.113233	0.415685	0.997574	Mercaptopurine	HMDB15167	FALSE	xMSannotator
HILIC	241.216	124.231	-0.0156188	0.813978	-0.0742304	0.405797	0.977837	-0.0750581	0.42818	0.989531	155-Farnesanolide; Auberganol; Citronellyl isovalerate; Citronellyl pentanoate; Menthyl isovalerate; Rhodinyl isovalerate; Butyl undecylenate; Exaltolide; Isobutyl 10-undecenoate; 9-Pentadecenoic acid	HMDB40997; HMDB39715; HMDB38954; HMDB37229; HMDB37211; HMDB37190; HMDB36426; HMDB34455; HMDB32347; HMDB29765	TRUE	xMSannotator
HILIC	504.627	67.8412	-0.0156039	0.8132	-0.126986	0.402864	0.977837	-0.0466492	0.462466	0.989531
HILIC	227.064	94.5773	-0.0155998	0.812986	-0.0270318	0.401906	0.977837	-0.189754	0.478964	0.989531
HILIC	213.075	107.663	0.0155945	0.81271	0.15915	0.416653	0.977837	0.0418864	0.351737	0.989531	beta-(2-Methoxyphenoxy)-lactic acid; 3-Hydroxy-4-methoxyphenyllactic acid; 3-(34-Dihydroxyphenyl)-2-methoxypropionic acid; 34-Dihydroxyphenyllactic acid methyl ester; 23-Dihydroxy-1-(4-hydroxy-3-methoxyphenyl)-1-propanone; Valtrate; Eudesmic acid; Propyl gallate; Danielone; Vanillactic acid	HMDB60557; HMDB41665; HMDB41663; HMDB41661; HMDB41286; HMDB34493; HMDB33839; HMDB33835; HMDB31704; HMDB00913	TRUE	xMSannotator
C18	402.313	259.858	-0.0179646	0.812587	-0.0393876	0.445073	0.99836	-0.126885	0.445307	0.997574
HILIC	255.978	86.5277	-0.0155887	0.812412	-0.15616	0.396938	0.977837	-0.0329184	0.507398	0.989531
HILIC	236.005	123.122	-0.015575	0.811694	-0.0535863	0.380939	0.977837	-0.129355	0.367169	0.989531
HILIC	218.927	70.7599	0.0155729	0.811585	0.0407042	0.409005	0.977837	0.151701	0.407336	0.989531
C18	425.291	227.677	0.01793	0.811024	0.0250885	0.444812	0.99836	0.173024	0.518581	0.997574
C18	174.921	143.952	-0.0179271	0.810889	-0.0613394	0.44621	0.99836	-0.0847593	0.434382	0.997574
C18	305.239	219.194	-0.0179135	0.810274	-0.0884012	0.421563	0.99836	-0.0557175	0.473025	0.997574
HILIC	248.952	138.268	0.0155322	0.809465	0.0467602	0.415714	0.977837	0.119544	0.429269	0.989531
HILIC	171.982	75.7762	-0.0155303	0.809363	-0.11494	0.428996	0.977837	-0.0431172	0.47651	0.989531
HILIC	137.052	68.1867	-0.0155261	0.809146	-0.036559	0.439717	0.977837	-0.148686	0.429198	0.989531
C18	582.341	165.856	0.0178883	0.809135	0.0671408	0.427542	0.99836	0.0804319	0.448452	0.997574
C18	296.267	253.874	-0.0178729	0.808442	-0.0310913	0.458943	0.99836	-0.113112	0.58379	0.997574
HILIC	223.108	60.0975	-0.0155115	0.808387	-0.0299947	0.399353	0.977837	-0.194828	0.413764	0.989531	Phenylalanyl-Glycine; Glycyl-Phenylalanine	HMDB28995; HMDB28848	TRUE	xMSannotator
HILIC	105.07	31.7515	0.0154973	0.807647	0.0694242	0.427573	0.977837	0.0811081	0.423713	0.989531	Styrene	HMDB34240	FALSE	xMSannotator
C18	465.493	262.255	0.0178548	0.807624	0.0734197	0.448447	0.99836	0.0640887	0.483325	0.997574
C18	315.075	184.886	-0.0178517	0.807481	-0.0354424	0.422026	0.99836	-0.173264	0.383079	0.997574
HILIC	411.034	88.13	-0.0154906	0.807295	-0.0337435	0.43863	0.977837	-0.159768	0.419105	0.989531
HILIC	111.522	271.663	-0.01549	0.807267	-0.111282	0.424019	0.977837	-0.0490889	0.421639	0.989531
HILIC	149.096	153.141	0.0154745	0.806459	0.0517077	0.408298	0.977837	0.125115	0.406683	0.989531	p-Ethylacetophenone; 1-Methoxy-4-(2-propenyl)benzene; 2-(4-Methylphenyl)propanal; 24-Dimethylacetophenone; 345-Trimethylbenzaldehyde; 246-Trimethylbenzaldehyde; Duryl aldehyde; 236-Trimethylbenzaldehyde; 4-Phenyl-3-buten-2-ol; Anethole; Cuminaldehyde	HMDB59845; HMDB34121; HMDB33382; HMDB32140; HMDB32017; HMDB32016; HMDB32015; HMDB32014; HMDB31616; HMDB30837; HMDB02214	TRUE	xMSannotator
C18	128.053	148.222	0.0178144	0.805796	0.0389996	0.42617	0.99836	0.140703	0.467341	0.997574	25-Dihydro-245-trimethylthiazole; 1-Isothiocyanatopentane; Isoamyl isothiocyanate	HMDB38973; HMDB38433; HMDB32341	TRUE	xMSannotator
C18	443.247	276.092	0.017811	0.805641	0.0959269	0.451783	0.99836	0.0469678	0.499882	0.997574	Antibiotic GR 95647X	HMDB33034	FALSE	xMSannotator
C18	452.705	33.2941	-0.0178087	0.805536	-0.079978	0.427778	0.99836	-0.0724834	0.395263	0.997574
HILIC	123.964	251.875	-0.0154547	0.805428	-0.059995	0.391243	0.977837	-0.0979596	0.429719	0.989531
[truncated: 2,765 more rows]

## Sheet: SD2 MWAS2
Supplemental Data 2. Full MWAS results for Analysis 2 (using baseline GDS score as outcome)
			PLS		Regression-based MWAS			Empirical Bayesian model			Annotation
Column	m/z ratio	RT (sec)	Loading	VIP	Regression coefficient	raw P-value	FDR	log(FC)	raw P-value	FDR	Compound	HMDBID	Multiple match	Reference
HILIC	517.835	67.3766	-0.0652665	3.40138	-0.353861	1.33917e-05	0.0363718	-0.0848916	1.20598e-05	0.0327544
C18	189.067	63.3884	-0.0716035	3.23882	-0.179085	4.35864e-05	0.0891777	-0.145193	5.71406e-05	0.11691	6-Hydroxy-1H-indole-3-acetamide	HMDB31173	FALSE	xMSannotator
HILIC	194.022	65.0572	-0.060637	3.16011	-0.842519	4.96813e-05	0.036904	-0.0307311	5.76623e-05	0.0396096	L-Methionine	HMDB00696	FALSE	xMSannotator
HILIC	182.081	72.1602	-0.0603908	3.14728	-0.920013	5.32908e-05	0.036904	-0.0285031	4.61149e-05	0.0396096	L-Tyrosine	HMDB00158	FALSE	In House Library
HILIC	104.053	65.8669	-0.0603453	3.14491	-0.689939	5.43505e-05	0.036904	-0.0372415	5.83352e-05	0.0396096	(±)-2-Methylthiazolidine	HMDB31682	FALSE	xMSannotator
HILIC	341.962	67.6998	-0.0588587	3.06743	-0.955694	8.55797e-05	0.0464869	-0.0258773	7.76396e-05	0.0421738
C18	429.286	192.578	0.0665305	3.00935	0.301871	0.00014629	0.149655	0.0756382	0.000140695	0.143931
HILIC	265.035	59.4292	-0.056891	2.96489	-0.970965	0.000155131	0.0702224	-0.0230361	0.000212223	0.0960664
HILIC	150.058	64.3735	-0.054601	2.84555	-0.789488	0.000268964	0.101667	-0.0265423	0.000300393	0.103954	L-Methionine	HMDB00696	FALSE	In House Library
HILIC	136.076	70.5084	-0.0536502	2.79599	-0.833211	0.000343443	0.101667	-0.0247574	0.000306197	0.103954	4-Acetyl-3-methylpyridine; 4-Acetyl-2-methylpyridine; 2-Acetyl-5-methylpyridine; 5-(2-Furanyl)-34-dihydro-2H-pyrrole; 23-Dihydro-1H-pyrrolizine-5-carboxaldehyde; 2-Acetyl-6-methylpyridine; 2-Acetyl-4-methylpyridine; 2-Aminoacetophenone; 2-Aminoacetophenone; 2-Phenylacetamide; N-Acetylarylamine	HMDB40224; HMDB40223; HMDB40222; HMDB40013; HMDB40008; HMDB37072; HMDB37071; HMDB32630; HMDB32628; HMDB10715; HMDB01250	TRUE	xMSannotator
HILIC	172.977	296.062	0.0535499	2.79077	0.738073	0.000353608	0.101667	0.0271475	0.000428354	0.105185
HILIC	285.099	55.4951	-0.0531558	2.77023	-0.139983	0.000406815	0.101667	-0.142971	0.000354631	0.105185	D-Vacciniin; 2-O-Benzoyl-D-glucose; p-Cresol glucuronide	HMDB38492; HMDB34618; HMDB11686	TRUE	xMSannotator
C18	435.251	167.271	-0.0610879	2.76317	-0.32179	0.000455233	0.20309	-0.062687	0.000338563	0.202236	DHAP(18:0); LPA(18:1(9Z)0:0); LPA(0:018:1(9Z))	HMDB11133; HMDB07855; HMDB07851	TRUE	xMSannotator
HILIC	359.298	38.4386	-0.0529421	2.75909	-0.140435	0.000439784	0.101667	-0.137163	0.000564277	0.10947
HILIC	615.821	70.2985	-0.0529053	2.75717	-0.196259	0.000449193	0.101667	-0.099971	0.000416947	0.105185
C18	463.225	164.342	-0.0604815	2.73574	-0.180488	0.000542066	0.20309	-0.10934	0.000395377	0.202236
C18	148.044	36.048	-0.0597225	2.70141	-0.655173	0.000606554	0.20309	-0.02794	0.000825774	0.206815	L-Methionine	HMDB00696	FALSE	In House Library
HILIC	183.084	72.4253	-0.0517534	2.69714	-0.67591	0.000554184	0.110229	-0.0285623	0.000464737	0.105185
HILIC	403.913	67.3723	-0.0516199	2.69018	-0.575224	0.000568189	0.110229	-0.032844	0.000560591	0.10947
C18	129.039	29.2482	-0.0590264	2.66993	-0.639214	0.000692256	0.20309	-0.028237	0.000839605	0.206815	2-Ethyldihydro-3(2H)-thiophenone; S-2-Propenyl propanethioate; 2-(Methylthio)methyl-2-butenal	HMDB40238; HMDB37493; HMDB31370	TRUE	xMSannotator
C18	336.299	274.258	0.0583754	2.64048	0.223179	0.000892389	0.20309	0.0770935	0.00111191	0.206815
HILIC	159.092	58.3636	-0.0505746	2.63571	-0.697907	0.000767439	0.113699	-0.025584	0.00086398	0.112115
C18	209.06	52.7663	0.057842	2.61635	0.465685	0.000946504	0.20309	0.036836	0.00109619	0.206815
C18	210.077	35.9778	0.0577567	2.61249	0.21462	0.000962255	0.20309	0.079898	0.00104483	0.206815	3-Methoxytyrosine	HMDB01434	FALSE	In House Library
HILIC	281.008	53.4068	-0.0499733	2.60437	-0.35576	0.000875725	0.113699	-0.048515	0.00112837	0.112115
HILIC	907.826	84.5309	0.0498501	2.59795	0.861379	0.000845074	0.113699	0.0203503	0.00101496	0.112115
HILIC	358.295	39.0271	-0.0498276	2.59678	-0.326333	0.000927515	0.113699	-0.0523561	0.00119979	0.112366
HILIC	189.074	58.3577	-0.0497987	2.59527	-0.841357	0.000931058	0.113699	-0.0205087	0.00110682	0.112115	Tetrahydro-25-furan-diacetic acid; (Z)-1-(Methylthio)-5-phenyl-1-penten-3-yne	HMDB59767; HMDB32688	TRUE	xMSannotator
HILIC	1047.73	48.7089	-0.0497246	2.59141	-0.295792	0.000882957	0.113699	-0.0603067	0.000741815	0.112115
C18	734.53	213.707	-0.0572556	2.58983	-0.243095	0.00109188	0.20309	-0.0706031	0.000928198	0.206815
C18	243.062	33.4387	0.056872	2.57247	0.609256	0.00108896	0.20309	0.0281446	0.000993306	0.206815	Uridine	HMDB00296	FALSE	In House Library
HILIC	186.993	289.825	0.0493554	2.57217	0.214579	0.000968594	0.113699	0.0825065	0.00076444	0.112115
HILIC	573.488	36.3884	-0.0492843	2.56846	-0.208194	0.00106485	0.113699	-0.0817268	0.00104674	0.112115	Dieporeticenin	HMDB29792	FALSE	xMSannotator
HILIC	241.031	231.655	0.0492504	2.5667	0.331038	0.00096803	0.113699	0.0530865	0.00081422	0.112115	L-Cystine	HMDB00192	FALSE	In House Library
HILIC	294.032	75.084	-0.0491137	2.55957	-0.167204	0.00108669	0.113699	-0.103271	0.000892325	0.112115
HILIC	175.148	36.6669	-0.0491055	2.55915	-0.281133	0.00113029	0.113699	-0.0605089	0.00100359	0.112115	alpha-Ionene; 1234Tetrahydro-157-trimethylnapthalene; 57alpha-Dihydro-1447a-tetramethyl-4H-indene	HMDB59826; HMDB59696; HMDB36683	TRUE	xMSannotator
HILIC	128.082	28.628	0.0490283	2.55512	0.441471	0.00112469	0.113699	0.0383052	0.0010857	0.112115
HILIC	120.105	59.081	-0.0490041	2.55386	-0.313631	0.00109651	0.113699	-0.054896	0.000918379	0.112115
C18	128.035	30.6303	-0.0563385	2.54834	-0.75107	0.00124463	0.21221	-0.0217582	0.00155504	0.215131	Pyrrolidonecarboxylic; Pyroglutamic	HMDB00805; HMDB00267	TRUE	In House Library
HILIC	106.114	54.7097	-0.0486829	2.53712	-0.481411	0.00122883	0.119196	-0.0347604	0.00113365	0.112115
C18	526.351	189.374	-0.0558413	2.52586	-0.533611	0.00139248	0.219155	-0.0301545	0.00156049	0.215131	Daphniphylline	HMDB30291	FALSE	xMSannotator
HILIC	209.117	32.0461	-0.0482023	2.51208	-0.27657	0.00132176	0.120161	-0.0588577	0.00141217	0.127848	34-Dihydro-6-methoxy-22-dimethyl-2H-1-benzopyran-4-ol; Isoamyl salicylate; 2-Phenoxyethyl isobutyrate; Amyl salicylate; 34-Dihydro-6-methoxy-37-dimethyl-1H-2-benzopyran-8-ol; 4-Methoxybenzyl butanoate; Elemicin; trans-Isoasarone; 5-Deoxydiplosporin; (Z)-3-Oxo-2-(2-pentenyl)-1-cyclopenteneacetic acid; Jasmine ketolactone; gamma-Asarone; Isoelemicin	HMDB41411; HMDB40225; HMDB40218; HMDB38604; HMDB35224; HMDB34991; HMDB33778; HMDB31469; HMDB30681; HMDB30197; HMDB30150; HMDB29872; HMDB29867	TRUE	xMSannotator
HILIC	485.095	91.52	-0.0481284	2.50822	-0.17522	0.00132726	0.120161	-0.0945588	0.00115583	0.112115	12-Di-O-galloylhamamelofuranose; Gallic acid 4-O-(6-galloylglucoside); Gallic acid 3-O-(6-galloylglucoside); 26-Digalloylglucose; 16-Digalloyl-beta-D-glucopyranose; 12-Digalloyl-beta-D-glucopyranose; Hamamelitannin	HMDB39367; HMDB39326; HMDB39325; HMDB39181; HMDB39179; HMDB39178; HMDB33785	TRUE	xMSannotator
C18	299.081	172.049	0.0553419	2.50327	0.698019	0.00150807	0.220393	0.0227649	0.00171263	0.215131
HILIC	188.071	59.8056	-0.0478195	2.49212	-0.81483	0.00148362	0.128654	-0.0195376	0.00172986	0.138185	6-Chloro-N-(1-methylethyl)-135-triazine-24-diamine; Indoleacrylic acid	HMDB33249; HMDB00734	TRUE	xMSannotator
C18	232.028	34.8165	0.0548097	2.47919	0.0828181	0.00178252	0.22794	0.190141	0.00149779	0.215131	Dopamine 3-O-sulfate; Dopamine 4-sulfate	HMDB06275; HMDB04148	TRUE	xMSannotator
C18	287.069	164.556	0.0548049	2.47897	0.316473	0.00173828	0.22794	0.0486545	0.00196253	0.221348	Irenolone; Hydroxyanigorufone	HMDB40716; HMDB34449	TRUE	xMSannotator
HILIC	365.152	102.353	-0.0474374	2.47221	-0.30063	0.00156547	0.128654	-0.0528432	0.00155829	0.133606	N-Acetylmuramoyl-Ala	HMDB60494	FALSE	xMSannotator
HILIC	480.345	47.0001	-0.0474081	2.47069	-0.638055	0.00163937	0.128654	-0.0248671	0.00157415	0.133606	LysoPC(P-16:0)	HMDB10407	FALSE	xMSannotator
HILIC	266.038	59.2268	-0.0473055	2.46534	-0.181359	0.00170528	0.128654	-0.0855748	0.00184071	0.138846
HILIC	151.062	63.5784	-0.0472274	2.46127	-0.627997	0.00167787	0.128654	-0.0248733	0.00181521	0.138846	Aminochrome o-semiquinone; xi-1-(Propylthio)-1-propanethiol; Methyl isopentyl disulfide; Butyl ethyl disulfide; 16-Hexanedithiol; Dipropyl disulfide; Methyl pentyl disulfide; Diisopropyl disulfide; 1-Methylhypoxanthine; 7-Methylhypoxanthine	HMDB60279; HMDB40056; HMDB32408; HMDB32180; HMDB31709; HMDB31472; HMDB31161; HMDB29578; HMDB13141; HMDB03162	TRUE	xMSannotator
HILIC	1042.8	84.5121	0.046948	2.44671	0.748109	0.00166906	0.128654	0.0207834	0.00196894	0.138846
C18	474.651	32.5221	-0.0536848	2.42831	-0.209879	0.00219666	0.24731	-0.0708188	0.00220303	0.22537
C18	296.231	160.848	-0.0536636	2.42735	-0.194894	0.00196383	0.236353	-0.0790558	0.00171199	0.215131
C18	301.956	56.9752	0.0534663	2.41843	0.205508	0.00240313	0.24731	0.0707416	0.00253111	0.242177
HILIC	190.05	30.0493	0.0462776	2.41177	0.351117	0.00199492	0.146438	0.0432464	0.00199375	0.138846	Kynurenic	HMDB00715	FALSE	In House Library
HILIC	343.123	109.031	0.0461654	2.40592	0.126203	0.00212164	0.147448	0.119939	0.00192294	0.138846	Sucrose; D-Maltose; Melibiose	HMDB00258; HMDB00163; HMDB00048	TRUE	In House Library
HILIC	344.031	86.229	-0.0460242	2.39856	-0.197685	0.00226659	0.147448	-0.0738654	0.00264623	0.154795
HILIC	387.882	86.2509	-0.0459914	2.39685	-0.188767	0.00227469	0.147448	-0.0785801	0.00220637	0.146159
HILIC	380.003	88.154	-0.0459237	2.39332	-0.133249	0.00224793	0.147448	-0.120115	0.00166412	0.136962
HILIC	132.13	58.9215	-0.0458011	2.38694	-0.719352	0.00236129	0.147448	-0.0198407	0.00352833	0.172877
HILIC	144.081	62.7674	-0.0457645	2.38503	-0.820208	0.00230995	0.147448	-0.017939	0.0025499	0.154795	Quinaldine; 2-Aminonaphthalene; 6-Methylquinoline	HMDB42004; HMDB41802; HMDB33115	TRUE	xMSannotator
HILIC	205.097	59.8331	-0.0457284	2.38315	-0.771873	0.00238871	0.147448	-0.0188441	0.00275727	0.154795	D-Tryptophan; L-Tryptophan	HMDB13609; HMDB00929	TRUE	In House Library
C18	195.051	31.4062	0.05261	2.37969	0.46506	0.00267152	0.248451	0.0307975	0.00272242	0.242177	Gluconic; Gluconic	HMDB00625; HMDB00625	TRUE	In House Library
C18	190.035	29.8845	0.0522831	2.36491	0.159023	0.00295583	0.255069	0.0875922	0.00313607	0.243573	gamma-Carboxyglutamic acid; Isosorbide Mononitrate	HMDB41900; HMDB15155	TRUE	xMSannotator
C18	503.238	165.81	-0.0520821	2.35582	-0.20902	0.00263337	0.248451	-0.0708974	0.00205553	0.221348
C18	414.821	53.5874	0.0520491	2.35432	0.235175	0.0031224	0.255069	0.0588106	0.00318633	0.243573
C18	431.219	150.421	-0.0520044	2.3523	-0.215832	0.0024175	0.24731	-0.070918	0.0017875	0.215131
HILIC	573.796	67.5125	-0.0449444	2.34229	-0.148079	0.00253362	0.152918	-0.0998276	0.00211014	0.143278
HILIC	296.23	35.643	-0.0449032	2.34014	-0.240413	0.00286106	0.158585	-0.0592544	0.00265267	0.154795
C18	310.878	129.142	0.0516618	2.33681	0.305775	0.00337852	0.255069	0.0441088	0.00380273	0.243573
HILIC	137.079	69.398	-0.0447871	2.33409	-0.221161	0.00269944	0.155993	-0.0648	0.0026376	0.154795
C18	200.945	118.797	0.0515566	2.33205	0.364222	0.00337448	0.255069	0.0376867	0.00322159	0.243573
C18	410.239	164.137	-0.0515306	2.33087	-0.245705	0.00334682	0.255069	-0.0575621	0.00260973	0.242177
HILIC	154.123	30.3794	0.0446968	2.32939	0.190454	0.00300597	0.163284	0.0719535	0.00377919	0.176373	5-Butyl-24-dimethyloxazole; 4-Ethyl-5-methyl-2-propyloxazole; 2-Isobutyl-45-dimethyloxazole; 4-Butyl-25-dimethyloxazole; 4-Ethyl-5-methyl-2-(1-methylethyl)oxazole; 5-Ethyl-2-methyl-4-propyloxazole; 2-Butyl-45-dimethyloxazole; 5-Ethyl-4-methyl-2-(1-methylethyl)oxazole; 4-Ethyl-2-methyl-5-propyloxazole; 2-Ethyl-4-methyl-5-propyloxazole; 5-Butyl-2-ethyloxazole; 4-Methyl-2-pentyloxazole; 2-Methyl-4-p…	HMDB37882; HMDB37881; HMDB37880; HMDB37879; HMDB37878; HMDB37876; HMDB37875; HMDB37874; HMDB37873; HMDB37872; HMDB37862; HMDB37857; HMDB37856; HMDB34580	TRUE	xMSannotator
HILIC	257.026	260.71	0.0445703	2.32279	0.12788	0.00283342	0.158585	0.110984	0.00275573	0.154795
HILIC	127.397	60.3552	-0.0443752	2.31262	-0.169492	0.00260592	0.153863	-0.0848841	0.00262269	0.154795
HILIC	87.0553	102.27	-0.0441841	2.30267	-0.892316	0.00325731	0.170132	-0.0159372	0.0027927	0.154795
HILIC	416.315	40.4007	-0.0441767	2.30228	-0.104104	0.00323438	0.170132	-0.129605	0.00405784	0.176373
C18	143.979	68.3801	0.0508805	2.30146	0.379574	0.00349069	0.255069	0.0352008	0.00407323	0.243573
HILIC	184.073	47.6168	-0.0441429	2.30052	-0.170696	0.00341041	0.171524	-0.081115	0.00296222	0.160908
HILIC	315.253	37.5909	-0.0441329	2.3	-0.173108	0.00353658	0.171524	-0.0774549	0.00384182	0.176373	Dibutyl decanedioate; (9xi10xi12xi)-910-Dihydroxy-12-octadecenoic acid; 1213-DHOME; 910-DHOME; Octadecanedioic acid	HMDB41220; HMDB31679; HMDB04705; HMDB04704; HMDB00782	TRUE	xMSannotator
HILIC	212.092	60.9225	0.0439124	2.28851	0.0902432	0.00347733	0.171524	0.151083	0.0033099	0.169015	3-O-Methyl-a-methyldopa; Methyldopa; 3-Methoxytyrosine	HMDB60747; HMDB11754; HMDB01434	TRUE	xMSannotator
HILIC	221.154	33.4506	-0.0438344	2.28444	-0.55837	0.00346118	0.171524	-0.0240804	0.00396411	0.176373	2-Methyl-1-phenyl-2-propanyl butyrate; 34-Dihydro-22578-pentamethyl-2H-1-benzopyran-6-ol; 13-Tetradecene-13-diyne-67-diol; (Z)-6-Tetradecene-13-diyne-58-diol; 2-Phenylethyl hexanoate; Hexyl phenylacetate; 13-Nor-6-eremophilene-811-dione; 3-Phenylpropyl isovalerate; 26-Di-tert-butylbenzoquinone	HMDB40226; HMDB40217; HMDB39539; HMDB38996; HMDB37718; HMDB37714; HMDB37606; HMDB36389; HMDB13817	TRUE	xMSannotator
C18	270.942	138.15	0.0504887	2.28374	0.271021	0.0039793	0.261943	0.0485667	0.0039969	0.243573
HILIC	122.087	59.183	-0.0437274	2.27887	-0.321993	0.0038564	0.171528	-0.0409588	0.00413301	0.176373
C18	185.057	29.7699	-0.0502884	2.27468	-0.219246	0.00394649	0.261943	-0.0609907	0.00350284	0.243573
C18	164.012	29.8351	-0.0502109	2.27118	-0.163451	0.00412043	0.261943	-0.0799667	0.00408002	0.243573
HILIC	192.04	60.928	-0.0435125	2.26767	-0.736918	0.00394824	0.171528	-0.0174247	0.00566309	0.198832
C18	89.0244	31.2948	0.0500958	2.26597	0.546331	0.00439542	0.261943	0.0247264	0.00345577	0.243573	Glyceraldehyde; L-Lactic	HMDB01051; HMDB00190	TRUE	In House Library
C18	166.994	56.2921	0.0499037	2.25728	0.415799	0.00442486	0.261943	0.0309873	0.00444873	0.243573	Hexafluoroisopropanol; Desflurane	HMDB60648; HMDB15320	TRUE	xMSannotator
HILIC	104.058	59.0307	-0.0433081	2.25701	-0.635144	0.00420747	0.174121	-0.0207213	0.00401381	0.176373
HILIC	504.675	68.5867	0.0432916	2.25615	0.243039	0.00395027	0.171528	0.0554275	0.00336039	0.169015
HILIC	216.031	100.347	0.0432665	2.25485	0.132662	0.00389989	0.171528	0.0991251	0.00415606	0.176373
HILIC	106.111	54.1714	-0.0432599	2.2545	-0.713981	0.00372872	0.171528	-0.0190963	0.00335872	0.169015
HILIC	107.049	56.896	-0.0431596	2.24927	-0.725613	0.00397874	0.171528	-0.0185545	0.00356448	0.172877	Benzaldehyde	HMDB06115	FALSE	xMSannotator
HILIC	195.026	231.854	0.0431036	2.24635	0.16445	0.00389142	0.171528	0.0820018	0.00334666	0.169015
C18	148.98	33.2125	0.0495569	2.24159	0.554227	0.00471464	0.261943	0.0239192	0.00375517	0.243573
HILIC	294.206	31.2535	0.0430072	2.24133	0.166579	0.00407987	0.17314	0.0773103	0.00489725	0.192767	Nordihydrocapsaicin; Nonivamide	HMDB36328; HMDB29846	TRUE	xMSannotator
C18	356.92	61.6252	0.0495373	2.24071	0.27901	0.00497651	0.261943	0.0447291	0.0051667	0.243573
HILIC	566.888	84.1733	0.0427322	2.227	0.84932	0.00423122	0.174121	0.0151441	0.00511581	0.195698
C18	213.067	178.101	0.0492186	2.22629	0.406428	0.00498809	0.261943	0.0304006	0.00577393	0.243573
HILIC	259.965	81.4961	-0.0426424	2.22232	-0.568526	0.00445491	0.175003	-0.0225254	0.00478874	0.191268
C18	288.953	59.2577	0.0491036	2.22109	0.606137	0.00526345	0.261943	0.0205383	0.00527446	0.243573
HILIC	132.081	57.1396	-0.0425866	2.21941	-0.679267	0.00473437	0.175003	-0.0184123	0.00571019	0.198832	Benzenepropanenitrile; 3-Methylindole	HMDB34236; HMDB00466	TRUE	xMSannotator
HILIC	599.439	49.3373	-0.0425267	2.21629	-0.199202	0.00470077	0.175003	-0.0644788	0.00428521	0.179056
C18	212.09	36.3556	-0.0489846	2.21571	-0.394878	0.00527858	0.261943	-0.0306585	0.00657926	0.243573
HILIC	535.298	56.2815	-0.0425051	2.21516	-0.694745	0.0046017	0.175003	-0.0185469	0.00448526	0.184575
C18	444.25	276.35	0.0489719	2.21513	0.217692	0.00540838	0.261943	0.0563	0.00552856	0.243573
HILIC	257.147	74.6246	-0.0424919	2.21447	-0.347793	0.0044663	0.175003	-0.0347571	0.00927625	0.226216
HILIC	306.251	26.8234	-0.0424883	2.21429	-0.319765	0.00476813	0.175003	-0.039438	0.00499474	0.193796
HILIC	613.522	36.6034	-0.042388	2.20906	-0.117903	0.00491543	0.178004	-0.103841	0.0064626	0.211475
HILIC	384.31	37.8542	-0.0421839	2.19842	-0.226871	0.00519258	0.180808	-0.0534641	0.0065917	0.213131
C18	180.067	36.5142	-0.0485849	2.19763	-0.705567	0.00550516	0.261943	-0.0173854	0.00585892	0.243573	L-Tyrosine	HMDB00158	FALSE	In House Library
C18	571.289	158.801	-0.0485776	2.1973	-0.388685	0.00541556	0.261943	-0.032599	0.00444739	0.243573	Ganoderic acid H	HMDB35987	FALSE	xMSannotator
C18	148.04	31.5075	0.0485185	2.19462	0.175147	0.00519626	0.261943	0.0690553	0.0066667	0.243573	NAPQI; (S)-4-Hydroxymandelonitrile; 56-Dihydroxyindole	HMDB60946; HMDB60318; HMDB04058	TRUE	xMSannotator
HILIC	256.055	66.6153	0.0420954	2.19381	0.0721252	0.00510892	0.180808	0.172084	0.00529724	0.1966	3-O-Methyl-a-methyldopa; Methyldopa; 3-Methoxytyrosine	HMDB60747; HMDB11754; HMDB01434	TRUE	xMSannotator
HILIC	104.392	55.8644	-0.0420917	2.19362	-0.275531	0.00429819	0.174237	-0.0474716	0.00398626	0.176373
HILIC	135.003	69.1247	0.042087	2.19337	0.503078	0.00512914	0.180808	0.0251786	0.00460662	0.18674
HILIC	413.004	88.2054	-0.0420406	2.19096	-0.215006	0.00538881	0.181709	-0.0551518	0.00801126	0.219552
HILIC	223.096	34.8328	-0.0419636	2.18695	-0.27438	0.00527329	0.181294	-0.045049	0.00535657	0.1966	23-Dihydro-3-hydroxy-6-methoxy-22-dimethyl-4H-1-benzopyran-4-one; (Z)-3-(245-Trimethoxyphenyl)-2-propenal; Vanillin isobutyrate; Piperonyl isobutyrate; 5-(34-Methylenedioxyphenyl)pentanoic acid; Apiole; Dihydrodeoxy-8-epiaustdiol; Dillapiol; Isodillapiole; 5-(3-Methoxy-4-hydroxyphenyl)-gamma-valerolactone; Monobutylphthalate; Monoisobutyl phthalic acid	HMDB41379; HMDB38563; HMDB37681; HMDB37130; HMDB34056; HMDB33776; HMDB31668; HMDB30725; HMDB29470; HMDB29226; HMDB13247; HMDB02056	TRUE	xMSannotator
HILIC	258.15	74.9037	-0.0419549	2.18649	-0.15648	0.00473231	0.175003	-0.0760709	0.00994885	0.226216	Coumaperine	HMDB39125	FALSE	xMSannotator
HILIC	133.108	59.2327	-0.0419223	2.18479	-0.320413	0.00541914	0.181709	-0.0373632	0.00715304	0.215863	(3-Aminopropoxy)guanidine	HMDB39228	FALSE	xMSannotator
C18	327.342	214.032	-0.0482124	2.18078	-0.290982	0.00612364	0.266985	-0.042146	0.00508568	0.243573
C18	175.072	29.4429	0.048174	2.17904	0.14873	0.00572227	0.266086	0.0822964	0.00527427	0.243573	Threoninyl-Glycine; Serinyl-Alanine; Glycyl-Threonine; Alanyl-Serine	HMDB29061; HMDB29032; HMDB28851; HMDB28696	TRUE	xMSannotator
C18	233.087	177.169	0.0481177	2.17649	0.566349	0.00606138	0.266985	0.0213616	0.00583486	0.243573
HILIC	235.967	106.813	0.041564	2.16612	0.137266	0.00549013	0.181844	0.0889699	0.00567543	0.198832
C18	540.098	187.495	0.0478802	2.16575	0.182054	0.00660805	0.272145	0.0647006	0.00631284	0.243573
C18	171.028	32.7792	0.0478608	2.16488	0.582449	0.00495572	0.261943	0.022107	0.00430364	0.243573
HILIC	132.987	51.7369	0.0414251	2.15888	0.270214	0.00591972	0.184236	0.0450667	0.00544715	0.19726
HILIC	91.5239	175.556	0.0412522	2.14987	0.333185	0.00624068	0.184236	0.0352427	0.00708776	0.215863
C18	295.228	164.411	-0.0475233	2.14961	-0.308016	0.0061331	0.266985	-0.0393024	0.00551997	0.243573	12-Hydroxy-810-octadecadienoic acid; Avenoleic acid; (Z)-13-Oxo-9-octadecenoic acid; 9-HODE; 1213-EpOME; 910-Epoxyoctadecenoic acid; Alpha-dimorphecolic acid; 13S-hydroxyoctadecadienoic acid	HMDB29998; HMDB29978; HMDB29796; HMDB10223; HMDB04702; HMDB04701; HMDB04670; HMDB04667	TRUE	xMSannotator
HILIC	635.878	84.2502	0.0412143	2.14789	0.882436	0.00586316	0.184236	0.0134237	0.00765886	0.216409
C18	185.022	33.0098	-0.04747	2.1472	-0.111162	0.0066258	0.272145	-0.105244	0.00663043	0.243573
HILIC	86.0964	60.4871	-0.0411951	2.1469	-0.674393	0.0062381	0.184236	-0.0170973	0.00890033	0.226216	Piperidine	HMDB34301	FALSE	xMSannotator
HILIC	161.132	26.3472	-0.0411578	2.14495	-0.303983	0.00605254	0.184236	-0.0402271	0.00523113	0.1966
HILIC	335.925	67.7368	-0.0411535	2.14472	-0.648817	0.00624031	0.184236	-0.0179264	0.00808365	0.219552
HILIC	112.076	237.449	-0.0411448	2.14427	-0.097755	0.00621286	0.184236	-0.121619	0.00628087	0.208035	Trimethyloxazole; 5-Imino-2-methyl-1-cyclopenten-1-ol; 5-Ethyl-4-methyloxazole; 5-Ethyl-2-methyloxazole; 2-Ethyl-5-methyloxazole; 4-Ethyl-2-methyloxazole; 2-Ethyl-4-methyloxazole; 5-Acetyl-34-dihydro-2H-pyrrole; N-Acetyl-23-dihydro-1H-pyrrole	HMDB40148; HMDB39584; HMDB37863; HMDB37859; HMDB37858; HMDB37838; HMDB37837; HMDB31308; HMDB31163	TRUE	xMSannotator
HILIC	498.901	84.408	0.0411442	2.14424	0.959715	0.00596175	0.184236	0.0123631	0.00748697	0.216326
C18	287.062	181.42	0.0473028	2.13964	0.632265	0.00709376	0.272145	0.0184817	0.00679572	0.243931
HILIC	247.144	52.9412	-0.0410461	2.13913	-0.158738	0.00620324	0.184236	-0.0752325	0.00606734	0.203896	Lenticin	HMDB61115	FALSE	xMSannotator
HILIC	351.991	73.5954	-0.0409954	2.13649	-0.248149	0.00638356	0.186427	-0.0482838	0.00579907	0.199371
C18	275.107	34.2547	0.0472324	2.13645	0.380094	0.00695297	0.272145	0.0312736	0.00588468	0.243573
C18	345.016	45.84	0.0472097	2.13542	0.163684	0.00670784	0.272145	0.071546	0.00651217	0.243573
HILIC	771.498	68.221	-0.0409621	2.13475	-0.145483	0.00618457	0.184236	-0.0804358	0.00734798	0.216326
C18	159.066	183.874	0.0469984	2.12587	0.194989	0.00718663	0.272145	0.0586568	0.00739636	0.256107	Ethyl methylsuccinate; 2-Ethylglutaric acid; Mono-methyl-adipate; Propyleneglycol diacetate; Diethyl malonate; 2-Methyladipic acid; Hydralazine; 33-Dimethylglutaric acid; Pimelic acid; 3-Methyladipic acid	HMDB59893; HMDB59738; HMDB59722; HMDB41605; HMDB29573; HMDB29167; HMDB15400; HMDB02441; HMDB00857; HMDB00555	TRUE	xMSannotator
C18	338.197	167.102	0.0469809	2.12507	0.298623	0.00777534	0.272145	0.037466	0.00824306	0.260246
HILIC	87.0998	59.2833	-0.040773	2.1249	-0.663594	0.00682854	0.191199	-0.0169933	0.0096981	0.226216
HILIC	182.048	80.6266	0.0407467	2.12353	0.12585	0.00675446	0.191199	0.0897665	0.00923766	0.226216	Acamprosate	HMDB14797	FALSE	xMSannotator
HILIC	485.812	66.3282	-0.0407362	2.12298	-0.122514	0.00660537	0.190853	-0.0941265	0.0077289	0.216409
HILIC	260.027	61.4767	-0.040673	2.11969	-0.270548	0.00716382	0.195124	-0.0416274	0.00873352	0.225907
HILIC	1168.75	83.6085	0.0406376	2.11784	0.552831	0.00679226	0.191199	0.0206784	0.00837339	0.221663
C18	188.072	36.0736	-0.0467601	2.11509	-0.113186	0.00777429	0.272145	-0.0990968	0.00795521	0.260246	Indole-3-methyl acetate; Phensuximide; 3-Indolepropionic acid	HMDB29738; HMDB14970; HMDB02302	TRUE	xMSannotator
C18	278.95	61.633	0.046691	2.11196	0.624088	0.00783909	0.272145	0.01803	0.00824614	0.260246
HILIC	134.064	99.7839	-0.0404129	2.10613	-0.704028	0.00714485	0.195124	-0.0168991	0.00608086	0.203896
C18	89.0089	34.1712	0.046529	2.10463	0.492569	0.0082282	0.272145	0.0236793	0.00648874	0.243573
C18	503.631	32.3599	-0.046488	2.10278	-0.329838	0.00799375	0.272145	-0.0341439	0.00763565	0.256107
HILIC	103.058	87.9888	-0.0402858	2.0995	-0.627592	0.00725609	0.195124	-0.0184976	0.00690667	0.215863	2-Methyl-1-propenethiol; Cyclopentanethiol; 1-(Methylthio)-1-butene; 3-Methyl-2-butene-1-thiol	HMDB40347; HMDB39771; HMDB38892; HMDB31529	TRUE	xMSannotator
C18	89.04	33.4442	0.04641	2.09925	0.486955	0.00835687	0.272145	0.0237795	0.00665343	0.243573
C18	90.0277	31.729	0.0464094	2.09923	0.48898	0.00838291	0.272145	0.023763	0.00659232	0.243573
HILIC	255.047	202.074	0.040174	2.09368	0.163602	0.007256	0.195124	0.0701098	0.00723357	0.215894
C18	347.977	39.183	0.0462396	2.09154	0.147664	0.00876414	0.272145	0.0740487	0.00862063	0.260246
HILIC	140.058	75.2219	-0.0400607	2.08778	-0.0937389	0.00809612	0.207444	-0.115849	0.0103036	0.226216
C18	247.082	25.5104	0.0461055	2.08548	0.172533	0.00742277	0.272145	0.0673092	0.00642005	0.243573
HILIC	182.962	282.018	0.0399666	2.08287	0.199068	0.00809539	0.207444	0.0566437	0.00747526	0.216326
HILIC	358.057	88.5394	-0.0399506	2.08203	-0.199501	0.00823034	0.207939	-0.0569323	0.00705414	0.215863
C18	355.231	187.903	0.0459362	2.07782	0.233595	0.00928788	0.272145	0.0463902	0.00879	0.260246	14-HDoHE; 1-Formylneogrifolin	HMDB60044; HMDB39880	TRUE	xMSannotator
HILIC	251.111	91.6007	-0.0398434	2.07645	-0.137032	0.00737337	0.196334	-0.0836697	0.00713571	0.215863	Isopropyl citrate	HMDB32353	FALSE	xMSannotator
C18	166.009	27.7889	-0.0458996	2.07616	-0.159492	0.0088538	0.272145	-0.0676718	0.00948244	0.260246
HILIC	783.478	68.3921	-0.0397382	2.07097	-0.156245	0.00826857	0.207939	-0.070867	0.00840621	0.221663
HILIC	280.235	34.0218	-0.0397361	2.07086	-0.311673	0.00787132	0.207444	-0.0352185	0.0097844	0.226216
C18	140.011	27.424	-0.0457263	2.06832	-0.244537	0.00913303	0.272145	-0.0437442	0.00991163	0.260246	O-Phosphoethanolamine	HMDB00224	FALSE	In House Library
HILIC	152.991	230.953	0.0396587	2.06682	0.226335	0.00799434	0.207444	0.0505019	0.00689891	0.215863
C18	234.09	176.488	0.0456846	2.06644	0.232443	0.00970995	0.272145	0.0461558	0.0090862	0.260246
C18	190.043	34.673	-0.045599	2.06257	-0.170904	0.00939392	0.272145	-0.0623415	0.00984875	0.260246
HILIC	187.126	270.986	0.0395277	2.05999	0.467081	0.00860494	0.21055	0.0230943	0.0102765	0.226216
C18	425.053	182.443	0.0455317	2.05952	0.487159	0.00937056	0.272145	0.0223869	0.00866797	0.260246
C18	239.99	27.656	0.0455192	2.05896	0.179161	0.00921187	0.272145	0.0620138	0.00755839	0.256107
C18	627.35	203.968	-0.0454796	2.05717	-0.318881	0.00961917	0.272145	-0.0338163	0.00892409	0.260246	Lopinavir	HMDB15539	FALSE	xMSannotator
HILIC	458.332	40.4186	-0.0394661	2.05679	-0.15598	0.00853404	0.21055	-0.070094	0.00900941	0.226216
C18	189.04	35.6191	0.0454196	2.05445	0.394918	0.00921053	0.272145	0.0276861	0.00849007	0.260246	2-Hydroxy-2-(2-oxopropyl)butanedioic acid; 5-(Methylthio)-2-(methylthio)methyl-2-pentenal; 3-Dehydroquinate	HMDB59927; HMDB37815; HMDB12710	TRUE	xMSannotator
HILIC	185.128	46.3928	0.0394113	2.05393	0.390699	0.00868584	0.210632	0.028671	0.00756736	0.216347
C18	426.961	45.3113	0.0454066	2.05386	0.216947	0.0100108	0.273094	0.0489325	0.00952098	0.260246
HILIC	430.913	84.2352	0.0393502	2.05074	0.811647	0.00853747	0.21055	0.0134076	0.0101118	0.226216
C18	432.224	149.353	-0.045313	2.04963	-0.124431	0.00904728	0.272145	-0.0929981	0.0066225	0.243573
HILIC	277.967	67.356	-0.0392631	2.04621	-0.647562	0.00909575	0.21273	-0.0162422	0.0122767	0.239881
HILIC	349.064	96.8413	-0.0392367	2.04483	-0.167985	0.00922323	0.21273	-0.0655197	0.008019	0.219552
HILIC	368.127	116.645	-0.0391461	2.04011	-0.230069	0.00959022	0.212909	-0.0459335	0.0104514	0.226216
HILIC	399.314	39.1037	-0.0391374	2.03966	-0.154252	0.00898355	0.21273	-0.0711877	0.00828161	0.221663
HILIC	320.004	233.879	0.0390754	2.03642	0.12565	0.00887019	0.21273	0.0872037	0.00849299	0.221798
C18	370.296	224.141	0.0450156	2.03618	0.138135	0.00969954	0.272145	0.0767757	0.00983861	0.260246	Tetradecanoylcarnitine	HMDB05066	FALSE	xMSannotator
HILIC	279.964	67.1491	-0.0390604	2.03564	-0.680117	0.00942101	0.212909	-0.0151952	0.0138219	0.246009
HILIC	1247.77	85.6719	0.0390474	2.03496	0.225968	0.00924231	0.21273	0.0475014	0.00959862	0.226216
HILIC	132.102	61.1848	-0.0390024	2.03262	-0.654769	0.00964203	0.212909	-0.0158241	0.0129366	0.242064	L-Norleucine; L-Leucine; L-Isoleucine	HMDB01645; HMDB00687; HMDB00172	TRUE	In House Library
HILIC	377.196	38.244	-0.0389808	2.0315	-0.106522	0.00943985	0.212909	-0.100527	0.00951013	0.226216	16alpha;-hydroxyprednisolone; 12alpha-Hydroxy-1318-dehydroparain; 111214-Trihydroxy-7-methoxy-81113-abietatrien-206-olide; 18-Oxocortisol	HMDB61016; HMDB39557; HMDB31932; HMDB00332	TRUE	xMSannotator
C18	386.93	60.9924	0.0448491	2.02865	0.195403	0.0106971	0.284238	0.0526235	0.0112891	0.279684
HILIC	1178.77	84.6439	0.0388634	2.02538	0.485492	0.00907869	0.21273	0.0220155	0.0103972	0.226216
HILIC	134.106	58.667	-0.0387999	2.02207	-0.608149	0.0100864	0.215394	-0.0168746	0.0131081	0.242187
HILIC	206.094	58.3206	-0.0387501	2.01947	-0.630465	0.0101834	0.215394	-0.0166177	0.0108987	0.226316
HILIC	804.844	83.7902	0.0387344	2.01865	0.628151	0.00958022	0.212909	0.0166835	0.0117222	0.235833
C18	266.018	28.8282	-0.0445492	2.01508	-0.0786829	0.0102284	0.27536	-0.133684	0.00989439	0.260246
C18	219.175	213.628	-0.044548	2.01503	-0.104745	0.0108657	0.285017	-0.0990314	0.0103468	0.26462	2-trans6-trans-Farnesal; Cabreuva oxide D; Italicene ether; Aromadendrene epoxide; (6Z9Z12Z)-6912-Pentadecatrien-2-one; 4-Nonylphenol; Bisacurol; Humulenol II; Humulenol I; Humulene epoxide II; Humulene epoxide I; Humuladienone; Isoshyobunone; 7(14)-Isodaucen-10-one; Calacone; Bisabolene oxide; 15-Epoxy-4(14)-salvialene; Eremofukinone; Vetiverol; 11-Copaen-4-ol; 4(15)-Copaen-11-ol; Acoragermacron…	HMDB60356; HMDB59836; HMDB40763; HMDB39711; HMDB39532; HMDB38982; HMDB38512; HMDB38212; HMDB38211; HMDB38210; HMDB38209; HMDB38208; HMDB38193; HMDB38160; HMDB38146; HMDB38134; HMDB38123; HMDB38119; HMDB37811; HMDB37395; HMDB37392; HMDB37069; HMDB36798; HMDB36793; HMDB36789; HMDB36788; HMDB36717; HMDB36716; HMDB36420; HMDB36402; HMDB36192; HMDB36118; HMDB35793; HMDB35739; HMDB35720; HMDB35718; HMD…	TRUE	xMSannotator
HILIC	121.084	57.5566	-0.0386606	2.01481	-0.75606	0.00999364	0.215394	-0.0142694	0.00926188	0.226216
HILIC	133.105	60.4809	-0.0386307	2.01325	-0.638452	0.0103762	0.216783	-0.0158851	0.0140498	0.246009	Heptane-1-thiol; 2-Heptanethiol	HMDB32304; HMDB32303	TRUE	xMSannotator
HILIC	433.999	78.5768	-0.038615	2.01243	-0.146819	0.0102258	0.215394	-0.0711438	0.010609	0.226216	Quinoline yellow	HMDB37615	FALSE	xMSannotator
C18	418.245	172.012	-0.0444684	2.01143	-0.130012	0.00993457	0.273094	-0.085544	0.00751324	0.256107
HILIC	263.237	277.566	-0.0385915	2.01121	-0.1063	0.0100503	0.215394	-0.099251	0.0099886	0.226216	2-(58-Tetradecadienyl)cyclobutanone; 61014-Trimethyl-5913-pentadecatrien-2-one	HMDB37519; HMDB34495	TRUE	xMSannotator
C18	104.035	30.1006	-0.0444606	2.01108	-0.622489	0.0112761	0.288387	-0.0168717	0.0100944	0.261431	L-Serine	HMDB00187	FALSE	In House Library
HILIC	229.118	86.1265	0.038498	2.00633	0.348528	0.0102304	0.215394	0.0298024	0.011232	0.22937	Tetraacetylethylenediamine; Prolyl-Hydroxyproline; Hydroxyprolyl-Proline; Prolylhydroxyproline	HMDB40573; HMDB29018; HMDB28871; HMDB06695	TRUE	xMSannotator
C18	327.233	214.041	-0.0443367	2.00547	-0.388875	0.0117756	0.293816	-0.0269725	0.0096073	0.260246	Docosahexaenoic	HMDB02183	FALSE	In House Library
HILIC	249.061	60.0324	-0.0384353	2.00307	-0.594294	0.0111042	0.2234	-0.0170123	0.0130123	0.242064	S-nirvanol; 4-Hydroxyantipyrine; Nirvanol; ()-Tryptophan; Ethotoin; 3-Hydroxymethylantipyrine; D-Tryptophan; L-Tryptophan	HMDB60967; HMDB60878; HMDB60533; HMDB30396; HMDB14892; HMDB13840; HMDB13609; HMDB00929	TRUE	xMSannotator
C18	353.014	161.133	0.044218	2.0001	0.266743	0.0112131	0.288387	0.0381238	0.0117372	0.279684
HILIC	524.149	48.0562	-0.0383745	1.9999	-0.126108	0.0110376	0.2234	-0.082331	0.0102782	0.226216
C18	404.31	255.912	0.0442037	1.99946	0.604166	0.0121649	0.296302	0.0166557	0.0123412	0.286933
C18	302.22	205.117	-0.044137	1.99644	-0.320371	0.0116086	0.293225	-0.0324693	0.0099214	0.260246
HILIC	103.054	58.9352	-0.0383076	1.99641	-0.756884	0.0107172	0.222198	-0.0139955	0.00992634	0.226216
HILIC	294.011	60.6347	-0.0382294	1.99234	-0.135434	0.0108588	0.222743	-0.0782572	0.00916612	0.226216
C18	400.889	66.8377	0.0440027	1.99036	0.261618	0.012648	0.304444	0.0374386	0.0136232	0.297607
HILIC	86.0915	59.4339	-0.0380795	1.98452	-0.115295	0.0112427	0.224524	-0.0872959	0.0127621	0.242064
C18	496.304	202.538	0.0437591	1.97934	0.176831	0.0131049	0.307455	0.0550318	0.0136291	0.297607
HILIC	107.573	60.5218	-0.0379498	1.97776	-0.149746	0.0116889	0.231731	-0.066695	0.0129384	0.242064
C18	308.856	69.0288	0.0436965	1.97651	0.233117	0.0132613	0.307455	0.0426372	0.0117781	0.279684
HILIC	121.078	58.9998	-0.0379145	1.97592	-0.25289	0.01215	0.233907	-0.0395702	0.0122426	0.239881
HILIC	596.496	36.7163	-0.0377894	1.9694	-0.1112	0.0122063	0.233907	-0.0851488	0.0195658	0.274296
C18	128.009	27.71	-0.0435205	1.96855	-0.0907547	0.0121179	0.296302	-0.108445	0.0136946	0.297607
C18	146.983	36.8136	0.0434998	1.96762	0.468179	0.0130832	0.307455	0.0218937	0.0105972	0.267677
HILIC	104.127	53.8659	-0.0377442	1.96705	-0.545105	0.0109075	0.222743	-0.0192538	0.0100255	0.226216
HILIC	740.763	76.847	-0.0377346	1.96655	-0.137045	0.0118397	0.233019	-0.0733301	0.0121284	0.239881
HILIC	434.322	38.8051	-0.0376791	1.96366	-0.132895	0.0120442	0.233907	-0.075443	0.0121137	0.239881
C18	432.304	200.719	0.0433995	1.96308	0.395816	0.0139082	0.307455	0.024347	0.0140506	0.298105
C18	203.083	36.0036	-0.0433854	1.96244	-0.640807	0.0135739	0.307455	-0.0146442	0.0186561	0.327668	D-Tryptophan; L-Tryptophan	HMDB13609; HMDB00929	TRUE	In House Library
HILIC	106.05	98.4517	-0.0376128	1.9602	-0.830234	0.0126185	0.233907	-0.0124946	0.0106612	0.226216	L-Serine	HMDB00187	FALSE	In House Library
HILIC	107.053	97.8543	-0.0375209	1.95541	-0.753578	0.0128582	0.233907	-0.0137624	0.0105235	0.226216	4-Mercapto-2-butanol; 3-Mercapto-2-butanol; 3-(Methylthio)-1-propanol	HMDB41475; HMDB40185; HMDB31716	TRUE	xMSannotator
HILIC	120.081	60.7877	-0.0374978	1.95421	-0.7638	0.0125513	0.233907	-0.0132901	0.0116281	0.235685
HILIC	572.662	68.1317	-0.0374976	1.9542	-0.110837	0.0128672	0.233907	-0.0912178	0.010914	0.226316
HILIC	292.852	64.974	0.0374315	1.95075	0.552481	0.0128943	0.233907	0.0176205	0.0145008	0.249266
C18	170.043	36.5423	-0.0431257	1.95069	-0.251732	0.0141092	0.307455	-0.037619	0.0154198	0.298105
C18	209.046	30.1097	0.0431197	1.95042	0.0990467	0.0135251	0.307455	0.099821	0.0118892	0.279684	3-(34-Dihydroxy-5-methoxy)-2-propenoic acid; Vanilpyruvic acid	HMDB35484; HMDB11714	TRUE	xMSannotator
HILIC	243.027	232.573	0.0373733	1.94772	0.108484	0.0125484	0.233907	0.0932047	0.0110579	0.227524	Inositol cyclic phosphate	HMDB01125	FALSE	xMSannotator
HILIC	282.012	60.7764	-0.037312	1.94452	-0.171966	0.0129782	0.233907	-0.0564772	0.0141679	0.246009
HILIC	108.054	97.6296	-0.0372962	1.9437	-0.157924	0.0134227	0.236727	-0.0621472	0.0126688	0.242064
HILIC	134.058	101.969	-0.0372777	1.94274	-0.367517	0.0129319	0.233907	-0.0275837	0.0109158	0.226316
C18	584.939	44.3548	0.0429308	1.94188	0.222336	0.0150795	0.307455	0.0422629	0.0150843	0.298105
C18	634.932	43.3472	0.0428852	1.93981	0.130612	0.0154485	0.307455	0.0717906	0.0148497	0.298105
HILIC	1179.78	85.0001	0.037211	1.93926	0.323493	0.0130044	0.233907	0.0300812	0.0140497	0.246009
C18	249.964	55.1413	0.0428571	1.93854	0.195598	0.0143449	0.307455	0.0491609	0.0135454	0.297607
C18	396.971	57.2378	0.0428256	1.93712	0.406862	0.0148235	0.307455	0.0228607	0.0169364	0.31218
HILIC	118.11	75.4489	-0.0371398	1.93555	-0.636477	0.0127312	0.233907	-0.0147087	0.0210321	0.279102
HILIC	416.214	39.0693	-0.0371037	1.93367	-0.150293	0.0136258	0.23848	-0.0640968	0.0142055	0.246009
HILIC	311.936	65.9966	-0.0370872	1.93281	-0.166469	0.0133781	0.236727	-0.0585786	0.0132793	0.243693
C18	235.102	173.053	0.0426806	1.93056	0.457814	0.014515	0.307455	0.0208709	0.0144357	0.298105
C18	496.32	266.575	0.0426607	1.92966	0.17901	0.0158621	0.307455	0.0520137	0.01521	0.298105
HILIC	227.027	59.7359	-0.0370103	1.9288	-0.138683	0.0144925	0.243073	-0.0694662	0.0133707	0.243723
C18	236.922	82.3472	0.0426369	1.92858	0.253383	0.0145315	0.307455	0.03717	0.0155022	0.298105
HILIC	432.918	84.121	0.0369149	1.92383	0.810397	0.0138199	0.239076	0.011767	0.0162713	0.253929
HILIC	362.926	83.3077	0.0368915	1.92261	0.994113	0.0136977	0.23848	0.00969732	0.0157857	0.250707
HILIC	308.125	37.8994	-0.0368808	1.92205	-0.0786766	0.0132228	0.23627	-0.121094	0.0161132	0.252968	Rutacridone; N-Acetylanonaine	HMDB33852; HMDB30349	TRUE	xMSannotator
HILIC	90.055	84.6012	-0.0368452	1.9202	-0.648189	0.0145717	0.243073	-0.0146211	0.0155801	0.250496	D-Alanine; Sarcosine; L-Alanine; beta-Alanine	HMDB01310; HMDB00271; HMDB00161; HMDB00056	TRUE	In House Library
HILIC	201.008	292.783	0.0368195	1.91886	0.198707	0.0139792	0.240301	0.0489427	0.0130087	0.242064
HILIC	335.125	284.631	0.0368041	1.91806	0.418815	0.0141737	0.240599	0.0225777	0.0158769	0.250707	Cappariloside A	HMDB34937	FALSE	xMSannotator
HILIC	402.083	87.8437	-0.0367929	1.91747	-0.109606	0.014588	0.243073	-0.0889958	0.0123987	0.240534
C18	295.984	32.8456	-0.0423191	1.91421	-0.104359	0.0159288	0.307455	-0.088771	0.01559	0.298105
HILIC	568.426	36.3447	-0.036715	1.91341	-0.146158	0.0147283	0.243915	-0.0645514	0.0151336	0.250496
HILIC	100.957	280.642	0.0367005	1.91265	0.202652	0.0141453	0.240599	0.0475612	0.0136468	0.245618
C18	159.03	133.869	0.0422648	1.91175	0.282988	0.0151957	0.307455	0.0337533	0.0136227	0.297607	3-Methyl-3-hydroxypentanedioate; 2-Methyl-4-oxopentanedioic acid; 3-Oxoadipic acid; Oxoadipic acid	HMDB59737; HMDB39447; HMDB00398; HMDB00225	TRUE	xMSannotator
C18	246.992	27.6536	0.0421671	1.90733	0.0854274	0.0157629	0.307455	0.111539	0.0133371	0.297607	Vanillic acid 4-sulfate	HMDB41788	FALSE	xMSannotator
C18	419.301	202.292	0.0421495	1.90654	0.373384	0.0171797	0.313433	0.0243488	0.0167957	0.31218
HILIC	146.118	59.6459	-0.0365215	1.90333	-0.615758	0.0153459	0.249478	-0.0137959	0.0364723	0.348799	3-Dehydroxycarnitine	HMDB06831	FALSE	xMSannotator
C18	464.959	57.5559	0.042075	1.90317	0.283374	0.0163552	0.312737	0.0326593	0.0155265	0.298105
C18	272.195	185.938	0.0420658	1.90275	0.166613	0.0155219	0.307455	0.0531576	0.0231922	0.343438
HILIC	321.008	233.259	0.0364963	1.90201	0.12514	0.0154748	0.249478	0.0760957	0.0136555	0.245618
C18	198.965	111.796	0.0420154	1.90047	0.207629	0.0169173	0.313433	0.0435517	0.0173351	0.316545
C18	452.959	49.2633	0.041996	1.8996	0.320812	0.016696	0.313395	0.0280461	0.0184443	0.327668
C18	394.917	59.5405	0.0419764	1.89871	0.164727	0.016591	0.313395	0.0549777	0.0174827	0.316545
HILIC	441.935	78.8158	-0.0364184	1.89795	-0.118817	0.0157501	0.249478	-0.0781806	0.0156791	0.250496
HILIC	205.043	58.1622	-0.0364117	1.8976	-0.183209	0.0155875	0.249478	-0.0508721	0.0155311	0.250496	Sinalexin	HMDB32026	FALSE	xMSannotator
C18	460.283	198.498	-0.041934	1.89679	-0.14364	0.0154002	0.307455	-0.0660895	0.0138185	0.297607
HILIC	165.091	34.5476	-0.0363751	1.8957	-0.396779	0.0154943	0.249478	-0.0237533	0.014761	0.250496	Phenyl butyrate; (3-Methylphenyl)methyl acetate; 2-Methylbenzyl alcohol acetate; 4-Methylbenzyl alcohol acetate; 12-Dimethoxy-4-vinylbenzene; Egomaketone; p-Mentha-24(8)-dien-93-olide; 4-Methyl-2-phenyl-13-dioxolane; Isoegomaketone; Lepalone; 4-Isopropylbenzoic acid; beta-Thujaplicin; Thymoquinone; Epoxyanethole; 3-Phenylpropyl formate; 2-Phenylethyl acetate; 4-(4-Hydroxyphenyl)-2-butanone; 1-(4-…	HMDB41612; HMDB41473; HMDB41472; HMDB40460; HMDB40359; HMDB38184; HMDB37174; HMDB37160; HMDB36098; HMDB35414; HMDB35268; HMDB35213; HMDB34732; HMDB34615; HMDB34471; HMDB33945; HMDB33723; HMDB32891; HMDB32620; HMDB32618; HMDB32586; HMDB32336; HMDB32038; HMDB31761; HMDB30063; HMDB30060; HMDB05809; HMDB05802; HMDB01955; HMDB00543; HMDB00329	TRUE	xMSannotator
HILIC	386.874	70.5592	-0.0362732	1.89039	-0.112171	0.0166061	0.249478	-0.0783939	0.0221799	0.286883
C18	215.023	250.627	0.0417914	1.89034	0.269244	0.0173108	0.313433	0.0341918	0.015346	0.298105
HILIC	151.148	26.6513	-0.0362502	1.88919	-0.229711	0.0160486	0.249478	-0.040056	0.0164812	0.253929	(E)-48-Dimethyl-137-nonatriene; Cystophorene	HMDB35792; HMDB30944	TRUE	xMSannotator
HILIC	348.006	147.845	-0.0362478	1.88906	-0.163236	0.0158374	0.249478	-0.0571214	0.0152369	0.250496
C18	407.22	150.631	-0.0416845	1.8855	-0.166422	0.0157316	0.307455	-0.0599148	0.0115929	0.279684	Heterophylol; trans-Methylbixin; cis-Methylbixin	HMDB41126; HMDB39078; HMDB32021	TRUE	xMSannotator
C18	439.225	164.626	-0.0416761	1.88513	-0.160299	0.0155296	0.307455	-0.0612974	0.0118927	0.279684	Tirofiban	HMDB14913	FALSE	xMSannotator
HILIC	496.086	88.6168	-0.0361571	1.88434	-0.123852	0.0160363	0.249478	-0.0748649	0.0155928	0.250496
HILIC	150.055	30.6086	0.0361421	1.88356	0.222097	0.0169076	0.249571	0.0400437	0.0197946	0.274296	NAPQI; (S)-4-Hydroxymandelonitrile; 56-Dihydroxyindole	HMDB60946; HMDB60318; HMDB04058	TRUE	xMSannotator
C18	199.019	30.2693	0.0416303	1.88305	0.126685	0.0172554	0.313433	0.0708941	0.017676	0.317237
HILIC	656.524	35.3951	-0.0361189	1.88235	-0.124838	0.0160072	0.249478	-0.0748734	0.0148485	0.250496
C18	131.091	36.4103	-0.0416105	1.88215	-0.550241	0.0180261	0.319481	-0.0154314	0.0268608	0.354563	Heptane-1-thiol; 2-Heptanethiol	HMDB32304; HMDB32303	TRUE	xMSannotator
HILIC	608.088	36.6572	-0.0360776	1.8802	-0.214159	0.0164324	0.249478	-0.0438761	0.0142207	0.246009	UDP-N-acetyl-alpha-D-galactosamine; UDP-N-acetyl-D-mannosamine; Uridine diphosphate-N-acetylgalactosamine; Uridine diphosphate-N-acetylglucosamine	HMDB60522; HMDB13112; HMDB00304; HMDB00290	TRUE	xMSannotator
HILIC	186.93	172.084	0.0360749	1.88005	0.229103	0.0164562	0.249478	0.0399811	0.0165484	0.253929
HILIC	148.083	96.3993	-0.0360507	1.87879	-0.391386	0.0168094	0.249478	-0.0237029	0.0152323	0.250496
HILIC	549.304	36.9101	-0.036048	1.87865	-0.118286	0.0161607	0.249478	-0.0771083	0.0173165	0.262746
C18	238.025	34.4444	-0.0415136	1.87777	-0.215419	0.0181258	0.319481	-0.0421414	0.0159861	0.302847
HILIC	291.973	80.0701	-0.0359875	1.8755	-0.139757	0.0164932	0.249478	-0.0655023	0.0165066	0.253929
HILIC	89.1073	85.4473	0.0359705	1.87461	0.441156	0.0167935	0.249478	0.0202848	0.0193996	0.274296	14-Butanediammonium; Putrescine	HMDB60243; HMDB01414	TRUE	xMSannotator
HILIC	355.046	86.7514	-0.0359111	1.87152	-0.276694	0.016696	0.249478	-0.0335534	0.0150872	0.250496	Dihydronaringenin-O-sulphate; Cyclovariegatin	HMDB59996; HMDB29682	TRUE	xMSannotator
HILIC	194.049	100.065	0.0359059	1.87124	0.176969	0.0162264	0.249478	0.0512085	0.0181042	0.268695
C18	301.217	206.352	-0.041287	1.86753	-0.225676	0.0181422	0.319481	-0.0406036	0.0152833	0.298105	Methenolone; ent-8(17)13(16)14-Labdatrien-18-oic acid; (ent-15beta16beta)-1516-Epoxy-3-kauranone; 813-Abietadien-18-oic acid; Cascarillone; Isopimaric acid; 8(17)12-Labdadiene-1516-dial; Yucalexin A16; Yucalexin B14; Siderone; 815-Isopimaradien-18-oic acid; Methyltestosterone; Retinyl ester; Eicosapentaenoic acid	HMDB41928; HMDB39486; HMDB38687; HMDB38172; HMDB36826; HMDB36811; HMDB36805; HMDB36775; HMDB36709; HMDB36703; HMDB35692; HMDB15655; HMDB03598; HMDB01999	TRUE	xMSannotator
HILIC	104.107	54.8209	-0.0358161	1.86657	-0.562173	0.0157947	0.249478	-0.0167569	0.0148828	0.250496	Neurine	HMDB31259	FALSE	xMSannotator
HILIC	158.964	83.4411	0.035792	1.86531	0.995751	0.0171958	0.252453	0.00890209	0.022137	0.286883
C18	489.358	203.325	0.0411405	1.8609	0.142785	0.0195484	0.330545	0.0640781	0.0151149	0.298105	Ganoderiol H; Camelliagenin C; Barringtogenol C	HMDB37783; HMDB34532; HMDB34525	TRUE	xMSannotator
C18	302.969	59.587	0.041115	1.85974	0.425761	0.0189765	0.326092	0.0206996	0.0187376	0.327668
C18	391.234	174.319	0.0410975	1.85895	0.190277	0.0200639	0.331495	0.0452012	0.0200723	0.331329
HILIC	345.955	67.28	-0.0356483	1.85782	-0.268593	0.0181453	0.263721	-0.031891	0.0239881	0.293476
C18	95.6701	232.686	0.0409925	1.8542	0.169238	0.0206477	0.332639	0.0506926	0.0197985	0.331329
C18	294.182	160.099	-0.0409144	1.85067	-0.0988417	0.0198676	0.331495	-0.0874373	0.0195654	0.331329
HILIC	134.109	58.6582	-0.0354616	1.84809	-0.427883	0.0187708	0.263936	-0.0198888	0.0242607	0.295481
C18	316.926	66.9238	0.040838	1.84721	0.167765	0.0182694	0.319481	0.0534948	0.0168677	0.31218
HILIC	274.975	89.9469	-0.0354368	1.8468	-0.127611	0.0188747	0.263936	-0.071333	0.0155184	0.250496	Ribose-1-arsenate	HMDB12285	FALSE	xMSannotator
HILIC	733.555	42.0134	0.0353766	1.84366	0.305322	0.0187249	0.263936	0.0267452	0.0339869	0.340621
HILIC	220.009	67.1228	-0.0353631	1.84296	-0.741259	0.0189857	0.263936	-0.0114074	0.0261155	0.307055
HILIC	300.201	40.3113	-0.0353622	1.84291	-0.20727	0.0194906	0.266234	-0.0416506	0.0204365	0.276147
C18	392.008	35.9415	-0.0407424	1.84289	-0.101785	0.0191256	0.326092	-0.0845313	0.0210599	0.335096
HILIC	264.016	232.397	0.0353346	1.84147	0.173681	0.0181787	0.263721	0.0516422	0.0171605	0.261842
C18	506.909	54.6776	0.0406857	1.84032	0.173215	0.0200906	0.331495	0.0496952	0.0199161	0.331329
HILIC	174.957	272.018	0.0353115	1.84027	0.25154	0.0184039	0.263936	0.0349216	0.0194619	0.274296
HILIC	199.119	92.9909	-0.0353099	1.84018	-0.181311	0.0194051	0.266234	-0.0487155	0.0177996	0.265625
C18	246.006	33.2153	0.0406756	1.83987	0.0626799	0.0205362	0.332639	0.13429	0.022405	0.338516
HILIC	285.998	231.285	0.0352866	1.83897	0.18023	0.0182546	0.263721	0.0495629	0.0175315	0.26453
C18	244.906	136.306	0.0406485	1.83864	0.160617	0.0214239	0.33515	0.0519485	0.022667	0.338516
HILIC	204.927	172.144	0.0352463	1.83687	0.118328	0.019047	0.263936	0.0738352	0.0193003	0.274296
C18	322.955	63.4598	0.040606	1.83672	0.13253	0.0212	0.33515	0.0645469	0.0196399	0.331329
HILIC	239.164	36.5797	-0.0351726	1.83303	-0.375196	0.0187606	0.263936	-0.0233286	0.0196973	0.274296	Geranyl acetoacetate	HMDB38256	FALSE	xMSannotator
HILIC	709.991	34.8104	0.0351712	1.83296	0.135774	0.0188484	0.263936	0.0653715	0.0176842	0.265361
HILIC	401.009	57.2934	-0.035164	1.83258	-0.137281	0.0197334	0.266234	-0.0634811	0.0189438	0.274296
HILIC	445.84	84.8517	-0.0351276	1.83068	-0.121999	0.0196795	0.266234	-0.0714204	0.0190015	0.274296
C18	133.051	29.9197	-0.0404673	1.83045	-0.24294	0.0190377	0.326092	-0.0359401	0.0193366	0.331329	23-Dihydroxy-2-methylbutanoic acid; (R)-glycerol 1-acetate; (R)-23-Dihydroxy-isovalerate; Deoxyribose; Dihydropteridine; 1-Deoxy-D-xylulose; 23-Dihydroxyvaleric acid	HMDB29576; HMDB12485; HMDB12141; HMDB03224; HMDB01441; HMDB01292; HMDB00421	TRUE	xMSannotator
C18	539.978	55.5589	0.0404206	1.82833	0.184552	0.021975	0.33515	0.0454909	0.021268	0.335096
HILIC	223.108	60.0975	-0.035077	1.82805	-0.113657	0.0203502	0.268575	-0.0754576	0.0202744	0.275327	Phenylalanyl-Glycine; Glycyl-Phenylalanine	HMDB28995; HMDB28848	TRUE	xMSannotator
C18	241.945	111.683	0.0404101	1.82786	0.194482	0.0214087	0.33515	0.0433473	0.0212915	0.335096
C18	195.992	50.235	0.0403905	1.82697	0.551433	0.0217951	0.33515	0.0153008	0.0219381	0.337484
HILIC	236.173	278.194	0.0349139	1.81955	0.312929	0.0196858	0.266234	0.0277146	0.0197598	0.274296
HILIC	1156.24	67.5936	-0.0349008	1.81886	-0.109965	0.0198009	0.266234	-0.0786443	0.0197813	0.274296
C18	157.994	67.6981	0.0402068	1.81867	0.18924	0.0229341	0.33515	0.0431769	0.0240374	0.348376
HILIC	273.121	75.6632	-0.03486	1.81674	-0.0662623	0.0203706	0.268575	-0.124413	0.0267691	0.310397	(2S4R)-4-(9H-Pyrido34-bindol-1-yl)-124-butanetriol	HMDB35191	FALSE	xMSannotator
C18	192.958	117.403	0.0401446	1.81585	0.224354	0.0226863	0.33515	0.0373573	0.0209692	0.335096
C18	199.969	28.4295	-0.0401013	1.81389	-0.264695	0.0204083	0.332639	-0.0317095	0.0233323	0.343438	Cysteine-S-sulfate	HMDB00731	FALSE	xMSannotator
C18	492.99	42.7018	0.040099	1.81379	0.19643	0.0235359	0.33515	0.041202	0.0248039	0.350867
HILIC	346.145	110.896	-0.0347554	1.81129	-0.165841	0.0209045	0.272964	-0.0518631	0.019479	0.274296
C18	548.941	55.44	0.0400308	1.8107	0.209785	0.022831	0.33515	0.0393646	0.0226517	0.338516
HILIC	427.853	66.3085	-0.0347261	1.80976	-0.129062	0.0201377	0.268575	-0.0650329	0.0238108	0.292625
HILIC	203.179	38.3675	-0.0346858	1.80766	-0.169309	0.0208641	0.272964	-0.0503288	0.0206204	0.277253	(E)-Calamene; alpha-Curcumene; beta-Vetivenene; beta-Vatirenene; 149-Cadinatriene; (1alpha6alpha7alphaH)-24(15)-Copadiene; beta-Spathulene; (6alpha7alpha10alpha)-1(5)3-Aromadendradiene	HMDB59910; HMDB59878; HMDB59857; HMDB59676; HMDB38125; HMDB36796; HMDB36416; HMDB35707	TRUE	xMSannotator
C18	389.987	59.2979	0.0399253	1.80593	0.4613	0.0222562	0.33515	0.018231	0.0215731	0.336398
HILIC	259.033	260.945	0.034646	1.80558	0.0909717	0.0202986	0.268575	0.0937328	0.021085	0.279102
C18	421.06	37.3341	-0.0399074	1.80512	-0.100216	0.0217323	0.33515	-0.0824276	0.0237515	0.347112
C18	209.004	53.3555	0.0399038	1.80496	0.456776	0.0227531	0.33515	0.0181954	0.0226033	0.338516
C18	613.334	203.772	-0.0398765	1.80372	-0.40991	0.0231894	0.33515	-0.0203414	0.0217031	0.336398
HILIC	279.232	35.5171	-0.0345486	1.80051	-0.337033	0.0213411	0.276011	-0.0244858	0.0251025	0.300346	Gamma-Linolenic	HMDB03073	FALSE	In House Library
C18	403.307	256.064	0.0397173	1.79652	0.518799	0.0244028	0.33515	0.0155962	0.0250015	0.350867
C18	501.634	32.3328	-0.0397025	1.79585	-0.240867	0.0242211	0.33515	-0.0335844	0.0242081	0.348376
HILIC	261.145	70.6552	-0.0344377	1.79473	-0.127353	0.0210462	0.2735	-0.064748	0.0254527	0.301875	L-gamma-glutamyl-L-leucine; L-gamma-glutamyl-L-isoleucine	HMDB11171; HMDB11170	TRUE	xMSannotator
C18	204.913	134.7	0.0396491	1.79344	0.265181	0.0237842	0.33515	0.0301654	0.0265847	0.353196
HILIC	109.034	173.595	0.0343966	1.79259	0.27427	0.0222564	0.282574	0.0304562	0.0219617	0.286883
C18	165.075	36.0174	-0.0396175	1.79201	-0.622946	0.0235154	0.33515	-0.0131798	0.0243489	0.348376	3-(4-Methyl-3-pentenyl)thiophene	HMDB38183	FALSE	xMSannotator
C18	260.023	28.879	0.039612	1.79176	0.205208	0.0241277	0.33515	0.0385585	0.027929	0.358513
C18	332.958	52.6263	0.0396058	1.79148	0.204403	0.024838	0.33515	0.0390316	0.0255383	0.350867
C18	269.088	35.0758	0.0395991	1.79118	0.347521	0.0244878	0.33515	0.0242375	0.0200805	0.331329	D-erythro-L-galacto-Nonulose; Histidinyl-Aspartate; Aspartyl-Histidine	HMDB29955; HMDB28881; HMDB28755	TRUE	xMSannotator
C18	417.322	255.934	0.0395661	1.78968	0.4529	0.0249488	0.33515	0.0177007	0.0255007	0.350867
HILIC	156.984	163.751	0.0343295	1.78909	0.250951	0.0226022	0.282574	0.0331008	0.0223322	0.286883
HILIC	93.0448	118.193	-0.0343113	1.78814	-0.512251	0.022501	0.282574	-0.0166046	0.0202336	0.275327
C18	591.991	54.9393	0.0395181	1.78751	0.342379	0.0238754	0.33515	0.0243404	0.0211526	0.335096
HILIC	154.043	100.439	0.0342946	1.78727	0.109406	0.0226503	0.282574	0.0751193	0.0236483	0.291949
C18	546.961	46.3563	0.0394991	1.78665	0.525359	0.0250566	0.33515	0.0151155	0.0272135	0.354643
HILIC	437.345	29.1546	-0.0342821	1.78662	-0.139323	0.0235339	0.284112	-0.0589959	0.0227313	0.28985	Ganoderal A; Manglupenone; Demethylphylloquinone	HMDB35983; HMDB30395; HMDB04649	TRUE	xMSannotator
HILIC	362.837	65.2301	0.0342711	1.78605	0.111332	0.0218023	0.28064	0.0756433	0.021169	0.279102
HILIC	198.011	162.576	0.0342396	1.7844	0.251288	0.0230905	0.283939	0.0327047	0.02331	0.291569
C18	484.04	37.1324	-0.0394438	1.78415	-0.107529	0.0248982	0.33515	-0.0723516	0.0298568	0.365142
HILIC	91.0087	141.124	0.0342277	1.78379	0.183628	0.0230492	0.283939	0.0459665	0.0200981	0.275327
HILIC	338.269	32.9426	-0.0342086	1.78279	-0.126937	0.0226074	0.282574	-0.0668604	0.0197475	0.274296
HILIC	263.013	231.83	0.0342009	1.78239	0.139821	0.0222672	0.282574	0.0611952	0.0191615	0.274296	L-Cystine	HMDB00192	FALSE	xMSannotator
HILIC	252.078	84.3381	-0.0341587	1.78019	-0.146744	0.0226809	0.282574	-0.0552483	0.0258777	0.305581
HILIC	474.939	83.2005	0.034138	1.77911	0.252965	0.0235365	0.284112	0.0330564	0.0208553	0.279029
C18	475.306	161.623	0.0392869	1.77705	0.221754	0.0242496	0.33515	0.0376387	0.0205672	0.335096	Polyporusterone C; Polyporusterone B	HMDB38497; HMDB38496	TRUE	xMSannotator
HILIC	119.083	73.002	-0.0340685	1.77549	-0.525156	0.0234826	0.284112	-0.0146015	0.0380803	0.359118
HILIC	543.398	37.7709	-0.0340252	1.77323	-0.152187	0.0234341	0.284112	-0.0533937	0.0244819	0.296836
HILIC	356.279	39.3575	-0.0340194	1.77293	-0.303244	0.0248909	0.293929	-0.0259147	0.0284841	0.310397
HILIC	105.104	58.6886	0.0339462	1.76912	0.450358	0.023104	0.283939	0.0182959	0.0233453	0.291569
C18	258.052	177.28	0.0390834	1.76785	0.275908	0.0259995	0.339355	0.0287437	0.0254231	0.350867
HILIC	204.134	104.712	0.0339013	1.76677	0.103458	0.0239657	0.286743	0.0813688	0.0199075	0.274461	Lysyl-Glycine; Glycyl-Lysine	HMDB28951; HMDB28846	TRUE	xMSannotator
C18	375.015	54.1054	0.03902	1.76498	0.189932	0.0251149	0.33515	0.0419109	0.0255519	0.350867
HILIC	398.274	36.7914	0.0338396	1.76356	0.114843	0.0244363	0.290381	0.0699695	0.0250138	0.300346
C18	199.038	31.7441	-0.0389654	1.76251	-0.318736	0.0260404	0.339355	-0.0240101	0.0318683	0.372586	Potassium 2-(1-ethoxy) ethoxypropanoate	HMDB37192	FALSE	xMSannotator
C18	152.996	28.2887	-0.038933	1.76105	-0.223974	0.0278726	0.354208	-0.0348163	0.0260698	0.353196
HILIC	577.519	36.4778	-0.0337844	1.76068	-0.100723	0.0244835	0.290381	-0.0807139	0.0233076	0.291569	Cohibin D; Cohibin C	HMDB35398; HMDB35397	TRUE	xMSannotator
HILIC	165.033	87.0886	-0.0337617	1.7595	-0.427277	0.025408	0.295947	-0.0190061	0.0232874	0.291569
C18	320.033	36.9	-0.03884	1.75684	-0.225979	0.026366	0.341423	-0.034741	0.0264339	0.353196
HILIC	373.057	87.5779	-0.0336976	1.75616	-0.159026	0.0252063	0.295947	-0.0507827	0.0236232	0.291949	Gomphidic acid	HMDB33542	FALSE	xMSannotator
C18	276.992	54.0271	0.0388062	1.75531	0.431361	0.0270036	0.347481	0.0180107	0.0281281	0.358513
HILIC	227.064	94.5773	-0.0336619	1.7543	-0.0974515	0.0257565	0.297679	-0.0835693	0.0222681	0.286883
HILIC	190.086	47.681	-0.0336122	1.75171	-0.275846	0.0253745	0.295947	-0.0286299	0.0268912	0.310397	Indole-3-methyl	HMDB29738	FALSE	In House Library
HILIC	131.534	21.9585	-0.0335974	1.75094	-0.470231	0.0254977	0.295947	-0.0172619	0.0234028	0.291569
HILIC	105.124	53.8002	0.033537	1.74779	0.116918	0.0238902	0.286743	0.0703131	0.0223929	0.286883
C18	267.072	32.8807	0.0385929	1.74566	0.169107	0.0258989	0.339355	0.0466514	0.0260548	0.353196	Arabinosylhypoxanthine; Allopurinol riboside; 3-Deoxy-D-glycero-D-galacto-2-nonulosonic acid; Inosine	HMDB03040; HMDB00481; HMDB00425; HMDB00195	TRUE	xMSannotator
HILIC	558.46	36.6914	-0.0334946	1.74558	-0.137075	0.0264819	0.304766	-0.0542218	0.0380391	0.359118
C18	185.076	36.8941	0.0385742	1.74482	0.48629	0.0274415	0.350908	0.0160593	0.0271873	0.354643
C18	253.093	34.817	-0.0385513	1.74378	-0.118256	0.0252263	0.33515	-0.0661775	0.0281827	0.358513	(2R)-1-O-beta-D-Galactopyranosylglycerol; Dyphylline; Galactosylglycerol	HMDB38664; HMDB14789; HMDB06790	TRUE	xMSannotator
HILIC	302.215	38.5467	-0.0334266	1.74203	-0.27441	0.0270889	0.307839	-0.028165	0.0284709	0.310397
C18	418.326	255.895	0.0384781	1.74047	0.417839	0.0292961	0.367474	0.0181175	0.0299286	0.365142
HILIC	244.054	62.4485	-0.0333897	1.74011	-0.237716	0.0275187	0.308847	-0.0321517	0.0298502	0.320472
HILIC	171.959	287.551	0.0333542	1.73826	0.400823	0.0267132	0.306131	0.0189596	0.0326191	0.335582
C18	390.437	231.884	0.0383784	1.73596	0.264385	0.0296002	0.367474	0.0292016	0.0263341	0.353196
HILIC	89.042	115.593	0.0332585	1.73328	0.317143	0.0270423	0.307839	0.0245924	0.0271307	0.310397	(1E)-1-(methylthio)prop-1-ene; cis-23-Dimethylthiirane; 3-(Methylthio)-1-propene	HMDB59843; HMDB39807; HMDB31653	TRUE	xMSannotator
HILIC	118.065	58.2339	-0.0331797	1.72917	-0.606455	0.0275103	0.308847	-0.0129083	0.0270807	0.310397	Indole	HMDB00738	FALSE	In House Library
C18	261.041	34.7471	-0.0382059	1.72816	-0.189716	0.0300597	0.369223	-0.039052	0.0320615	0.372715	Maclurin; Thienodihydropyridinium	HMDB32644; HMDB13924	TRUE	xMSannotator
HILIC	141.983	285.831	0.0330923	1.72461	0.10504	0.0278883	0.311706	0.0747299	0.0252325	0.300576
C18	290.914	141.928	0.0381046	1.72358	0.296652	0.0293808	0.367474	0.0254851	0.0295588	0.365142
C18	368.034	36.3603	-0.0380986	1.72331	-0.105736	0.030191	0.369223	-0.0715884	0.0282115	0.358513
HILIC	263.06	119.803	0.0330464	1.72222	0.165074	0.0273859	0.308847	0.0471301	0.0269183	0.310397
C18	128.053	35.0203	0.0380198	1.71974	0.459994	0.029635	0.367474	0.0165368	0.0290764	0.365142	25-Dihydro-245-trimethylthiazole; 1-Isothiocyanatopentane; Isoamyl isothiocyanate	HMDB38973; HMDB38433; HMDB32341	TRUE	xMSannotator
HILIC	513.796	67.5352	-0.0329961	1.7196	-0.363102	0.0286563	0.315916	-0.0207588	0.0312447	0.326387
C18	263.979	51.6633	0.0379963	1.71868	0.360586	0.0303803	0.369223	0.020928	0.0291911	0.365142
C18	505.628	32.3972	-0.0379203	1.71524	-0.154098	0.0309743	0.372139	-0.0482342	0.0304027	0.368071
C18	126.975	49.6085	0.0379037	1.71449	0.618749	0.0304979	0.369223	0.0122454	0.0299823	0.365142
HILIC	88.0393	99.8716	-0.0328937	1.71426	-0.698065	0.0293467	0.315916	-0.0114342	0.0245906	0.296836	3-Isoxazolidinone; 2-Aminoacrylic acid	HMDB39426; HMDB03609	TRUE	xMSannotator
C18	309.119	33.9509	-0.0378872	1.71374	-0.0987758	0.0316643	0.373155	-0.0737479	0.033147	0.376771	Desloratadine	HMDB15102	FALSE	xMSannotator
HILIC	202.003	164.997	0.0328728	1.71318	0.190922	0.0283741	0.315836	0.0402258	0.0279826	0.310397
HILIC	430.299	42.1248	-0.0328223	1.71054	-0.120701	0.0290894	0.315916	-0.0635191	0.0275225	0.310397
C18	130.087	37.5486	-0.0377599	1.70798	-0.534584	0.0311025	0.372139	-0.0131503	0.0447309	0.388391	L-Leucine; L-Isoleucine; L-Norleucine	HMDB00687; HMDB00172; HMDB01645	TRUE	In House Library
HILIC	129.091	27.5022	0.0327666	1.70764	0.383037	0.0294204	0.315916	0.0196521	0.0306211	0.32487	Allyl butyrate; cis-3-Hexenyl formate; 24-Dimethyl-2-pentenoic acid; Ethyl tiglate; 2-Hexenyl formate; 4-Heptenoic acid; 4-Pentenyl acetate; 3-Methyl-3-butenyl acetate; Dihydro-5-propyl-2(3H)-furanone; Ethyl 4-pentenoate; 5-Methyl-23-hexanedione; Methyl (Z)-3-hexenoate; Methyl 2E-hexenoate; 2-Heptenoic acid; 34-Heptanedione; 23-Heptanedione; Cyclohexyl formate; Cyclohexanecarboxylic acid; 4-Methy…	HMDB40591; HMDB40214; HMDB39819; HMDB38962; HMDB38271; HMDB33793; HMDB32460; HMDB32391; HMDB31681; HMDB31603; HMDB31593; HMDB31504; HMDB31500; HMDB31484; HMDB31477; HMDB31476; HMDB31351; HMDB31342; HMDB31174; HMDB30330; HMDB29314; HMDB29165	TRUE	xMSannotator
HILIC	170.989	76.1631	-0.0327407	1.70629	-0.129508	0.0300086	0.318373	-0.0587798	0.0278209	0.310397
C18	316.948	52.6214	0.0377218	1.70626	0.263809	0.031917	0.373155	0.0278495	0.0317143	0.372586	Mitotane	HMDB14786	FALSE	xMSannotator
HILIC	240.029	147.026	-0.0326978	1.70405	-0.13376	0.0296607	0.315916	-0.0568219	0.0283299	0.310397
HILIC	444.316	40.9345	-0.0326907	1.70368	-0.13622	0.0294041	0.315916	-0.055418	0.029656	0.320472
HILIC	324.289	30.3711	-0.0326856	1.70342	-0.273509	0.029051	0.315916	-0.0280176	0.0278427	0.310397	Linoleoyl ethanolamide	HMDB12252	FALSE	xMSannotator
C18	158.061	87.2198	-0.0376265	1.70195	-0.504615	0.0318033	0.373155	-0.0146841	0.0315709	0.372586	Indoleacetaldehyde	HMDB01190	FALSE	In House Library
C18	359.28	220.818	0.0375957	1.70055	0.12895	0.0335006	0.381068	0.0552243	0.0354094	0.377631
HILIC	217.159	280.381	0.0326269	1.70036	0.364128	0.0286674	0.315916	0.0203158	0.0351706	0.346018	110-Oxidocalamenene; Isogermafurene; Furanodiene; 12-Dehydro-alpha-cyperone; 13511-Bisabolatetraen-10-one; 5beta-137(11)-Eudesmatrien-8-one; (R)-ar-Turmerone; 2-Hexyl-3-phenyl-2-propenal	HMDB59863; HMDB38147; HMDB36769; HMDB36589; HMDB36108; HMDB35965; HMDB35612; HMDB31736	TRUE	xMSannotator
C18	307.255	230.352	-0.037583	1.69998	-0.184674	0.0327619	0.378706	-0.0400584	0.0297586	0.365142
C18	344.281	219.554	0.0375819	1.69993	0.167152	0.0335787	0.381068	0.0432514	0.0326077	0.376771
HILIC	1132.19	68.1585	-0.0326129	1.69963	-0.358343	0.0305405	0.322755	-0.0212932	0.027563	0.310397
HILIC	433.241	38.2003	-0.0326025	1.69909	-0.139357	0.0296222	0.315916	-0.0548746	0.027485	0.310397	Glucosyl (2E6E10x)-1011-dihydroxy-26-farnesadienoate; Buclizine	HMDB37823; HMDB14498	TRUE	xMSannotator
C18	570.341	182.479	0.0375425	1.69815	0.173248	0.0315203	0.373155	0.0427271	0.0305998	0.368278
C18	210.008	51.9764	0.0374883	1.6957	0.555894	0.0324569	0.377312	0.0132047	0.0328775	0.376771
HILIC	235.133	33.8672	-0.0325217	1.69488	-0.189777	0.0306877	0.323054	-0.0391641	0.031021	0.325301	Pterosin N; (S)-Pterosin P; Dehydrooreadone; (10S11S)-Pterosin C	HMDB38218; HMDB36607; HMDB36046; HMDB30763	TRUE	xMSannotator
HILIC	238.092	127.057	0.0325111	1.69433	0.229921	0.0294462	0.315916	0.0330738	0.0285711	0.310397	8-(Aminomethyl)sulfanyl-6-sulfanyloctanoic acid	HMDB13639	FALSE	xMSannotator
HILIC	397.861	84.4639	-0.0324542	1.69136	-0.11393	0.0312672	0.327883	-0.0660381	0.0285342	0.310397
HILIC	332.08	93.2056	-0.0323654	1.68673	-0.136931	0.0318749	0.330795	-0.0548534	0.0283925	0.310397
HILIC	221.988	85.6825	-0.0323427	1.68555	-0.485107	0.0317511	0.330795	-0.0156567	0.0279008	0.310397
HILIC	188.979	22.0076	0.0323225	1.6845	0.626848	0.0325165	0.332858	0.0116643	0.0334784	0.34043
C18	612.331	203.773	-0.0372373	1.68434	-0.382092	0.0340838	0.381068	-0.0190826	0.0316489	0.372586
HILIC	492.865	38.5081	-0.0323176	1.68424	-0.129766	0.0319103	0.330795	-0.0568779	0.0309123	0.325301
HILIC	120.026	26.4165	-0.0322595	1.68121	-0.365886	0.0329671	0.332858	-0.0201973	0.0303667	0.323435
C18	225.024	53.1096	0.0371608	1.68088	0.161589	0.03589	0.384258	0.0446154	0.0314015	0.372586
HILIC	162.974	160.835	0.0322326	1.67981	0.159553	0.0323152	0.332455	0.0464898	0.0298525	0.320472
C18	245.097	36.1093	0.0370954	1.67792	0.371813	0.0339796	0.381068	0.0192416	0.0348015	0.377631	Prolyl-Methionine; Methionyl-Proline	HMDB29023; HMDB28981	TRUE	xMSannotator
HILIC	229.129	91.7983	-0.0321963	1.67792	-0.232442	0.0291495	0.315916	-0.0330291	0.0274198	0.310397
HILIC	337.236	37.6514	-0.0321432	1.67515	-0.104291	0.0327989	0.332858	-0.0692779	0.0337171	0.34043	1220-DiHETE; Prostaglandin C1; 9-Deoxy-delta12-PGD2; ent-1(10)-Halimene-1519-dioic acid; 9alpha-(3-Methylbutanoyloxy)-4S-hydroxy-10(14)-oplopen-3-one; (14S)-1415-Dihydroxy-8(17)13(16)-labdadien-19-oic acid; 67-dihydro-5-oxo-12-epi-LTB4; 1011-dihydro-12-oxo-LTB4; 5-HPETE; 815-DiHETE; 515-DiHETE; 1718-DiHETE; 1415-DiHETE; 12(S)-Leukotriene B4; 6-trans-12-epi-Leukotriene B4; 6-trans-Leukotriene B4; …	HMDB60105; HMDB60104; HMDB60103; HMDB39441; HMDB39171; HMDB34686; HMDB12839; HMDB12498; HMDB11135; HMDB10219; HMDB10216; HMDB10211; HMDB10204; HMDB05089; HMDB05088; HMDB05087; HMDB05050; HMDB04699; HMDB04696; HMDB04693; HMDB04692; HMDB04690; HMDB04688; HMDB04244; HMDB04243; HMDB02982; HMDB02656; HMDB02236; HMDB01193; HMDB01085	TRUE	xMSannotator
C18	230.955	156.468	0.0370337	1.67514	0.297851	0.0330612	0.380018	0.0240422	0.0353229	0.377631
C18	386.872	64.7849	0.0370245	1.67472	0.157949	0.0343279	0.381711	0.0444571	0.0373379	0.377631
C18	214.189	193.391	0.0370042	1.6738	0.213634	0.034038	0.381068	0.0334679	0.0342252	0.377631
HILIC	742.76	80.5609	-0.0321082	1.67333	-0.131535	0.0322222	0.332455	-0.0560444	0.0308339	0.325301
C18	411.225	172.338	0.036938	1.6708	0.17201	0.036631	0.384258	0.0407117	0.0353617	0.377631	Trandolapril-d5 Diketopiperazine	HMDB61178	FALSE	xMSannotator
HILIC	645.897	80.8858	-0.0320381	1.66967	-0.0940633	0.03387	0.338202	-0.0754839	0.0358531	0.346537
C18	553.993	46.033	0.0368642	1.66747	0.162137	0.0371218	0.384258	0.0417318	0.0419285	0.38608
C18	469.284	250.421	0.0368618	1.66736	0.314077	0.0361188	0.384258	0.0222562	0.0366775	0.377631	Ceanothine C	HMDB29340	FALSE	xMSannotator
C18	303.224	209.261	-0.036789	1.66407	-0.106505	0.0354276	0.384258	-0.0660593	0.0355394	0.377631
HILIC	135.022	84.894	-0.0319244	1.66375	-0.534838	0.0329548	0.332858	-0.0134849	0.0350774	0.346018
C18	204.086	36.0594	-0.0367702	1.66322	-0.377582	0.0366594	0.384258	-0.0181865	0.0400452	0.381082	N-Methylcalystegine C1	HMDB36394	FALSE	xMSannotator
C18	127.001	49.6661	0.0367661	1.66303	0.753198	0.0355183	0.384258	0.00943771	0.0374832	0.377631
C18	436.081	185.771	0.0367273	1.66127	0.359319	0.0368158	0.384258	0.019786	0.0335066	0.377631
HILIC	119.09	75.7138	-0.031875	1.66117	-0.580067	0.0328013	0.332858	-0.01176	0.0501431	0.395512	1-Hexanethiol; Dipropyl sulfide; Diisopropyl sulfide	HMDB39806; HMDB31431; HMDB29579	TRUE	xMSannotator
HILIC	121.069	87.4914	-0.0318561	1.66019	-0.522844	0.0348299	0.345248	-0.0139022	0.0321097	0.332863	4-(Methylthio)-1-butanol; 4-(Methylthio)-2-butanol; xi-2-Mercapto-3-methyl-1-butanol; 3-Mercapto-3-methyl-1-butanol; 3-Mercapto-2-methyl-1-butanol	HMDB41562; HMDB41476; HMDB39781; HMDB36149; HMDB32373	TRUE	xMSannotator
HILIC	181.086	28.752	-0.031843	1.65951	-0.245308	0.0349886	0.345561	-0.0298283	0.0302587	0.323435	3-(3-Hydroxyphenyl)-2-methylpropionic acid; Propyl 2-furanacrylate; 4-Hydroxy-266-trimethyl-3-oxo-14-cyclohexadiene-1-carboxaldehyde; 4-Methoxybenzyl acetate; Ethyl p-anisate; Propylparaben; Benzaldehyde glyceryl acetal; 1-(24-Dihydroxyphenyl)-1-butanone; 2-Phenyl-13-dioxolane-4-methanol; 4-Ethoxy-3-methoxybenzaldehyde; Coniferyl alcohol; 3-Methoxybenzenepropanoic acid	HMDB60734; HMDB37733; HMDB37602; HMDB33761; HMDB32640; HMDB32574; HMDB32174; HMDB32128; HMDB31240; HMDB29685; HMDB12915; HMDB11751	TRUE	xMSannotator
C18	267.966	36.4415	-0.0366867	1.65944	-0.0811086	0.0350226	0.384258	-0.0867511	0.0359288	0.377631
HILIC	160.035	78.8637	-0.0318293	1.65879	-0.386603	0.0337271	0.338202	-0.0183453	0.0369101	0.351747
HILIC	85.0778	112.111	0.0318275	1.6587	0.195344	0.0337776	0.338202	0.0364244	0.035672	0.346018
C18	234.981	59.8021	0.0366509	1.65782	0.388	0.0370848	0.384258	0.0179192	0.037118	0.377631
C18	308.84	48.141	0.0365902	1.65508	0.0830867	0.0354501	0.384258	0.0841395	0.0367295	0.377631
C18	89.9696	28.8244	-0.0365572	1.65358	-0.118897	0.0368422	0.384258	-0.057877	0.0383906	0.377631
HILIC	135.08	29.6882	-0.0316547	1.64969	-0.271678	0.0344787	0.343019	-0.0266876	0.0318641	0.331582	m-Methylacetophenone; Indan-1-ol; o-Vinylanisole; 7-Nonene-35-diyn-1-ol; Chavicol; 3-Phenylpropanal; 1-Phenyl-1-propanone; 4-Methylacetophenone; 24-Dimethylbenzaldehyde; 4-Ethylbenzaldehyde; 2-Phenylpropanal; (Z)-4-(1-Propenyl)phenol; trans-Cinnamyl alcohol; Cinnamyl alcohol; (4-Methylphenyl)acetaldehyde	HMDB59895; HMDB59601; HMDB36441; HMDB34563; HMDB34107; HMDB33716; HMDB32623; HMDB32608; HMDB32142; HMDB32024; HMDB31626; HMDB30839; HMDB29698; HMDB29697; HMDB29639	TRUE	xMSannotator
C18	378.283	232.007	0.036422	1.64747	0.112248	0.0400614	0.39218	0.0606234	0.037394	0.377631
HILIC	290.855	65.5542	0.0316108	1.64741	0.496274	0.0357895	0.349656	0.0140383	0.038548	0.361429
C18	174.955	124.623	0.0363554	1.64446	0.313901	0.0382126	0.390915	0.0215722	0.040849	0.385147
HILIC	181.095	74.1848	-0.0314947	1.64135	-0.0942574	0.0363962	0.351786	-0.0713989	0.0447975	0.379034
C18	368.94	58.5149	0.0362601	1.64014	0.443283	0.0386044	0.391565	0.0154957	0.038319	0.377631
HILIC	370.868	70.2847	0.0314365	1.63832	0.36725	0.0380559	0.357046	0.0184459	0.0412872	0.370805
C18	272.901	121.069	0.0361859	1.63679	0.190229	0.0398893	0.39218	0.0350416	0.0417955	0.38608	Di-2-propenyl hexasulfide	HMDB39460	FALSE	xMSannotator
HILIC	536.711	64.5225	0.0313985	1.63634	0.49571	0.0367933	0.353112	0.0141602	0.0360788	0.347482
C18	210.914	133.822	0.0361566	1.63546	0.2477	0.0396006	0.39218	0.0269998	0.0416193	0.38608
HILIC	165.055	72.205	-0.0313632	1.6345	-0.60324	0.0367552	0.353112	-0.011888	0.0333232	0.34043	Phenylpyruvic	HMDB00205	FALSE	In House Library
C18	214.836	32.0067	0.0361166	1.63365	0.405079	0.0395199	0.39218	0.0167191	0.0399113	0.381082
C18	181.064	36.1557	0.0360621	1.63119	0.432304	0.0393419	0.39218	0.0158584	0.0379889	0.377631
C18	157.989	149.391	0.0360611	1.63114	0.209541	0.0397138	0.39218	0.0326316	0.0370741	0.377631
C18	259.173	119.742	0.0360489	1.63059	0.13445	0.0386589	0.391565	0.0505347	0.0389994	0.381082
HILIC	237.148	36.7429	-0.0312807	1.6302	-0.0784321	0.0355093	0.348171	-0.0907912	0.0336214	0.34043	Eremopetasidione; Heptyl 4-hydroxybenzoate	HMDB40778; HMDB34462	TRUE	xMSannotator
C18	299.201	200.414	0.0360321	1.62983	0.123465	0.0423363	0.39362	0.0520937	0.0469664	0.396668	all-trans-Retinoic	HMDB01852	FALSE	In House Library
HILIC	190.077	58.1612	-0.031263	1.62928	-0.240451	0.0376056	0.356592	-0.0290115	0.035598	0.346018
HILIC	118.086	76.0101	-0.0312626	1.62926	-0.578122	0.0363134	0.351786	-0.0112924	0.0564953	0.411371	Norvaline; L-Valine; Betaine	HMDB13716; HMDB00883; HMDB00043	TRUE	In House Library
C18	133.014	116.205	0.0360166	1.62913	0.264806	0.0403969	0.393581	0.0253707	0.0399038	0.381082	Tetrahydro-2-methyl-3-thiophenethiol; Tetrahydro-2-methyl-2-thiophenethiol; 33-Dimethyl-12-dithiolane; Velcorin; D-Malic acid; Malic acid; L-Malic acid	HMDB39790; HMDB39789; HMDB38974; HMDB32872; HMDB31518; HMDB00744; HMDB00156	TRUE	xMSannotator
HILIC	808.751	80.3462	-0.0312577	1.629	-0.11538	0.0403297	0.363905	-0.0581866	0.0399944	0.365536
HILIC	354.378	51.3876	-0.0312435	1.62826	-0.079902	0.0378124	0.356592	-0.0874133	0.0349906	0.346018
HILIC	204.123	59.2474	0.0312427	1.62822	0.398863	0.0353445	0.347811	0.017415	0.0393385	0.365536	L-Acetylcarnitine	HMDB00201	FALSE	In House Library
C18	331.255	225.118	-0.0359963	1.62821	-0.113476	0.0373252	0.384258	-0.0624098	0.0329771	0.376771
C18	255.63	33.1746	-0.0359734	1.62718	-0.11504	0.0356247	0.384258	-0.0592371	0.042405	0.386354
C18	461.751	175.843	0.0359681	1.62693	0.172977	0.0421603	0.39362	0.0379576	0.0424876	0.386354
HILIC	167.089	62.0345	-0.0312146	1.62676	-0.636268	0.0374083	0.356592	-0.011216	0.0338533	0.340539	3-(4-Methyl-3-pentenyl)thiophene	HMDB38183	FALSE	xMSannotator
HILIC	115.964	286.52	0.0311954	1.62576	0.254281	0.0374879	0.356592	0.0271255	0.0377988	0.358956
HILIC	297.663	52.3283	-0.0311685	1.62435	-0.101212	0.0387748	0.357046	-0.0658723	0.0434068	0.374996
HILIC	382.295	38.1696	-0.0311161	1.62162	-0.108127	0.0386498	0.357046	-0.0616815	0.0435081	0.374996
HILIC	332.262	37.5998	-0.0310966	1.62061	-0.101274	0.038569	0.357046	-0.0639874	0.0518126	0.395921
C18	626.346	204.182	-0.0358017	1.61941	-0.308062	0.0416994	0.39362	-0.0217339	0.039625	0.381082
HILIC	111.068	118.287	-0.0310732	1.61939	-0.215386	0.0390834	0.358059	-0.0320098	0.0363758	0.348799
HILIC	616.814	80.1963	-0.0310702	1.61923	-0.122083	0.0402243	0.363905	-0.0567316	0.0348279	0.346018
C18	420.965	219.899	0.0357846	1.61864	0.158225	0.0373741	0.384258	0.044019	0.0356339	0.377631
C18	172.023	36.6044	-0.035778	1.61833	-0.0804908	0.0419391	0.39362	-0.0844982	0.0362713	0.377631
C18	226.018	34.2252	-0.03577	1.61798	-0.0479934	0.0429154	0.39362	-0.129475	0.0559808	0.423133
HILIC	593.477	36.8532	-0.0310358	1.61744	-0.100658	0.0397705	0.36126	-0.0627962	0.0575873	0.414873
C18	152.978	145.71	0.0357559	1.61734	0.112999	0.0394046	0.39218	0.0605085	0.0370839	0.377631
C18	154.966	252.133	0.0357419	1.6167	0.254141	0.0413423	0.39362	0.0267918	0.0368559	0.377631
HILIC	131.064	47.3845	0.0310215	1.61669	0.118008	0.0385757	0.357046	0.0595959	0.0335205	0.34043
C18	524.955	52.514	0.035731	1.61621	0.161535	0.042315	0.39362	0.039494	0.0492689	0.401838
HILIC	259.19	26.7968	0.0310028	1.61572	0.160639	0.0387807	0.357046	0.0421208	0.0401066	0.365536	1-Hydroxypropan-2-yl 2-isopropyl-5-methylcyclohexyl carbonate; 2-Hydroxypropyl 2-isopropyl-5-methylcyclohexyl carbonate; Diisobutyl adipate; Diethyl decanedioate; Tetradecanedioic acid	HMDB59947; HMDB59946; HMDB41618; HMDB40429; HMDB00872	TRUE	xMSannotator
HILIC	603.534	36.3349	-0.0309972	1.61543	-0.105706	0.036286	0.351786	-0.0643262	0.0422803	0.374049
HILIC	659.543	35.5756	-0.0309768	1.61436	-0.136341	0.0381264	0.357046	-0.0510866	0.0352662	0.346018
C18	429.301	160.373	0.0356796	1.61389	0.229482	0.0413411	0.39362	0.0297048	0.0365946	0.377631	24-Oxo-1alpha25-dihydroxyvitamin D3; 25-Hydroxyvitamin D3-2623-lactol; Schidigeragenin C; Barogenin; Australigenin; 7 alpha-Hydroxy-3-oxo-4-cholestenoate; MG(24:6(6Z9Z12Z15Z18Z21Z)0:00:0); MG(0:024:6(6Z9Z12Z15Z18Z21Z)0:0)	HMDB60128; HMDB60127; HMDB36249; HMDB34403; HMDB30066; HMDB12458; HMDB11590; HMDB11560	TRUE	xMSannotator
HILIC	220.935	270.366	0.0309647	1.61373	0.296259	0.0391545	0.358059	0.0228134	0.0402435	0.365557
HILIC	147.117	30.0994	-0.0309119	1.61098	-0.208193	0.041714	0.371077	-0.032096	0.0397886	0.365536
C18	398.951	51.7525	0.0356136	1.6109	0.352176	0.0430476	0.39362	0.0185326	0.0436483	0.388391
C18	471.991	57.1888	0.0356044	1.61048	0.188788	0.0447097	0.39362	0.0336365	0.0472161	0.396668
HILIC	595.493	36.7991	-0.0308947	1.61008	-0.100683	0.0377249	0.356592	-0.0647329	0.0517827	0.395921
HILIC	600.468	38.581	0.0308578	1.60816	0.0903208	0.039439	0.359451	0.0783508	0.0323857	0.334447
C18	733.527	213.829	-0.0355237	1.60683	-0.182338	0.0439156	0.39362	-0.0369393	0.0369971	0.377631
HILIC	245.186	43.1715	-0.0308065	1.60549	-0.237904	0.0410412	0.367881	-0.0289588	0.0353773	0.346018	Leucyl-Leucine; Leucyl-Isoleucine; Isoleucyl-Leucine; Isoleucyl-Isoleucine	HMDB28933; HMDB28932; HMDB28911; HMDB28910	TRUE	xMSannotator
C18	197.022	32.3896	0.0354518	1.60358	0.308939	0.0446684	0.39362	0.0211172	0.0420801	0.38608
HILIC	585.195	102.316	-0.0307217	1.60107	-0.121417	0.0420557	0.371077	-0.0546298	0.0407415	0.367621
HILIC	189.164	37.5365	-0.0307185	1.6009	-0.141564	0.0406494	0.365575	-0.0465658	0.0436299	0.374996
C18	534.925	58.7904	0.0353756	1.60014	0.141124	0.044306	0.39362	0.0458937	0.0431278	0.388391
C18	209.067	36.8076	-0.0353035	1.59687	-0.313048	0.0439231	0.39362	-0.0201025	0.0512435	0.40296	139-Trimethyluric acid; D-altro-D-manno-Heptose; D-Manno-2-heptulose; L-Galacto-2-heptulose; Sedoheptulose; 137-Trimethyluric acid	HMDB36431; HMDB29952; HMDB29935; HMDB29901; HMDB03219; HMDB02123	TRUE	xMSannotator
HILIC	662.658	64.6933	0.0306336	1.59648	0.2257	0.0426621	0.371077	0.0289288	0.0435937	0.374996
HILIC	176.066	64.3501	-0.0306315	1.59637	-0.460784	0.0438375	0.372516	-0.0134473	0.056998	0.413079	Guanidinosuccinic	HMDB03157	FALSE	In House Library
HILIC	454.748	67.5571	0.0306298	1.59628	0.388781	0.0425634	0.371077	0.0165632	0.0475647	0.39145
C18	373.011	55.5849	0.0352732	1.5955	0.420481	0.0445576	0.39362	0.0155073	0.0429595	0.388391
C18	307.984	56.4541	0.0352324	1.59366	0.151257	0.0461885	0.394194	0.0421211	0.0447997	0.388391
C18	540.32	289.286	0.0352192	1.59306	0.0980164	0.046426	0.394194	0.0662368	0.0410415	0.385188
HILIC	277.216	34.8534	-0.0305405	1.59163	-0.277505	0.0415778	0.371077	-0.0232514	0.0480275	0.39172	(EE)-1113-Octadecadien-9-ynoic acid; 481215-Octadecatetraenoic acid; Phenethyl decanoate; Stearidonic acid; 19-Noretiocholanolone; 19-Nor-5-androstenediol; 19-Norandrosterone	HMDB34382; HMDB32672; HMDB32464; HMDB06547; HMDB05886; HMDB04590; HMDB02697	TRUE	xMSannotator
C18	427.984	52.4722	0.0351862	1.59157	0.286776	0.0448257	0.39362	0.0230012	0.0399933	0.381082
C18	470.348	176.059	0.0351842	1.59148	0.117507	0.0431345	0.39362	0.0568668	0.0383389	0.377631
HILIC	162.05	68.9873	-0.0305376	1.59148	-0.566014	0.0425122	0.371077	-0.011211	0.0526922	0.395921
C18	164.072	36.9554	-0.0351814	1.59135	-0.594258	0.0445315	0.39362	-0.0108306	0.0472077	0.396668	L-Phenylalanine	HMDB00159	FALSE	In House Library
HILIC	659.361	85.4029	-0.0305346	1.59132	-0.0949904	0.0438538	0.372516	-0.0701546	0.0385915	0.361429
C18	250	44.6356	0.0351612	1.59044	0.206477	0.0441187	0.39362	0.0309123	0.046772	0.396668
C18	605.406	194.978	-0.0351552	1.59017	-0.137405	0.043354	0.39362	-0.0486172	0.0383019	0.377631
C18	297.243	179.987	-0.0351499	1.58993	-0.304206	0.0441438	0.39362	-0.0226801	0.0348176	0.377631	Ricinoleic acid; 5-Oxooctadecanoic acid; 5-Hexyltetrahydro-2-furanoctanoic acid; 11-Oxooctadecanoic acid; 10-Oxooctadecanoic acid; 9-Oxooctadecanoic acid; 3-Oxooctadecanoic acid	HMDB34297; HMDB34074; HMDB31127; HMDB30981; HMDB30980; HMDB30979; HMDB10736	TRUE	xMSannotator
HILIC	734.729	79.6631	-0.0305051	1.58978	-0.171269	0.0427035	0.371077	-0.0381218	0.0434312	0.374996
C18	238.901	136.809	0.0351398	1.58947	0.193551	0.043676	0.39362	0.0333945	0.044337	0.388391
HILIC	360.839	65.6282	0.0304845	1.58871	0.405301	0.0427641	0.371077	0.0160857	0.044452	0.378469
C18	184.073	35.9773	0.0351141	1.58831	0.401557	0.0452478	0.394194	0.0160551	0.0444645	0.388391	(S)-N-(45-Dihydro-1-methyl-4-oxo-1H-imidazol-2-yl)alanine	HMDB34912	FALSE	xMSannotator
HILIC	156.138	32.8708	-0.0304547	1.58715	-0.127153	0.0443645	0.372516	-0.0506131	0.0447369	0.379034	2-(1-Pyrrolidinyl)-3-pentanone; 3-(1-Pyrrolidinyl)-2-pentanone; 2266-Tetramethyl-4-piperidinone; Methylisopelletierine	HMDB39834; HMDB39833; HMDB31179; HMDB30326	TRUE	xMSannotator
HILIC	193.159	26.6801	-0.0304546	1.58715	-0.364447	0.0454194	0.376648	-0.0172821	0.0492919	0.3926	alpha-Ionone; Phenethyl isoamyl ether; 4-(266-Trimethyl-13-cyclohexadien-1-yl)-2-butanone; Vitispirane; 2457alpha-Tetrahydro-1447a-tetramethyl-1H-inden-2-ol; beta-Ionone; Cycloionone; alpha-Damascone; Isospirene; (R)-(E)-47-Megastigmadien-9-one; delta-Damascone; gamma-Ionone; Edulan I; (E)-58-Megastigmadien-4-one; (2E4Z7Z)-247-Tridecatrienal; 4-(266-Trimethylcyclohex-1-enyl)but-2-en-4-one; Pseudo…	HMDB59883; HMDB41615; HMDB37139; HMDB36818; HMDB36684; HMDB36565; HMDB36144; HMDB36027; HMDB36022; HMDB35753; HMDB35682; HMDB34979; HMDB34959; HMDB34671; HMDB33545; HMDB32541; HMDB32498; HMDB31733; HMDB29825; HMDB29824; HMDB29823; HMDB29822; HMDB29821; HMDB29820	TRUE	xMSannotator
HILIC	120.09	76.145	-0.0304493	1.58687	-0.323382	0.0432517	0.372516	-0.0191754	0.0571861	0.413079
C18	233.079	38.0826	-0.0350799	1.58676	-0.163753	0.044595	0.39362	-0.040926	0.0373702	0.377631	Threoninyl-Aspartate; Aspartyl-Threonine; L-beta-aspartyl-L-threonine	HMDB29057; HMDB28763; HMDB11169	TRUE	xMSannotator
C18	158.037	38.3307	0.0350664	1.58615	0.068984	0.0470987	0.394194	0.0895691	0.0507672	0.402298
C18	158.97	74.3969	0.0350542	1.5856	0.186881	0.0480453	0.394194	0.033931	0.0443445	0.388391
HILIC	504.789	69.8266	0.0304171	1.58519	0.0927432	0.0434988	0.372516	0.0735737	0.0355118	0.346018
C18	166.861	32.546	0.0350102	1.58361	0.0819756	0.0470378	0.394194	0.0758904	0.0491349	0.401838
C18	375.275	232.696	0.0349962	1.58297	0.403013	0.0478532	0.394194	0.0158247	0.0445888	0.388391
HILIC	516.743	66.5749	0.0303639	1.58242	0.565248	0.0451916	0.376648	0.011098	0.0518158	0.395921
HILIC	119.049	71.5985	-0.030362	1.58232	-0.54883	0.0441106	0.372516	-0.0121443	0.0399733	0.365536	xi-23-Octadiene-57-diyn-1-ol; 357-Octatriyn-1-ol; Benzofuran; 246-Octatriyn-1-ol	HMDB40549; HMDB38998; HMDB32929; HMDB30968	TRUE	xMSannotator
C18	385.26	204.184	0.0349391	1.58039	0.134771	0.0482143	0.394194	0.0466192	0.0458465	0.392476	Cryptomeridiol 11-rhamnoside; Mangalkanyl glucoside; Glycerol trihexanoate	HMDB38018; HMDB36015; HMDB31125	TRUE	xMSannotator
C18	397.205	206.444	-0.0349165	1.57937	-0.205506	0.0463426	0.394194	-0.0319822	0.0394993	0.381082	Kamolonol; 5-Hydroxy-88-dimethyl-6-(3-methyl-1-oxobutyl)-4-pentyl-2H8H-benzo12-b:34-bdipyran-2-one; Asacoumarin A; Mammea CAB cyclo D; Armillaribin; Galbanic acid; Sunitinib	HMDB39036; HMDB34142; HMDB33972; HMDB33881; HMDB31672; HMDB30163; HMDB15397	TRUE	xMSannotator
C18	346.89	103.708	0.0348981	1.57854	0.135812	0.0465487	0.394194	0.0458941	0.0493735	0.401838
HILIC	632.455	38.6889	-0.0302839	1.57825	-0.147888	0.0427108	0.371077	-0.0447302	0.0407249	0.367621
C18	374.263	214.626	0.0348516	1.57643	0.11264	0.04604	0.394194	0.0569544	0.0434528	0.388391
C18	361.26	213.509	0.0348504	1.57638	0.338252	0.0484641	0.394194	0.019077	0.0419324	0.38608
HILIC	234.894	66.7827	0.0302155	1.57469	0.747629	0.0443784	0.372516	0.00862124	0.0475721	0.39145
C18	446.943	34.8556	0.0347878	1.57355	0.113676	0.0485296	0.394194	0.0539943	0.05076	0.402298
HILIC	119.093	75.0389	-0.0301611	1.57185	-0.233951	0.0419435	0.371077	-0.0271932	0.0512693	0.395921
C18	254.961	103.453	0.0347498	1.57183	0.274485	0.0478899	0.394194	0.0230737	0.0450586	0.388987
HILIC	471.372	38.7545	-0.0301597	1.57178	-0.0821063	0.0464008	0.380668	-0.0774395	0.0452583	0.381744	23-bis(Acetyloxy)propyl icosanoate; TG(8:08:08:0)	HMDB59930; HMDB11187	TRUE	xMSannotator
HILIC	463.845	38.1441	-0.0301556	1.57157	-0.138928	0.0441796	0.372516	-0.046961	0.0421117	0.374049
C18	100.965	109.611	0.0347408	1.57142	0.17328	0.0475642	0.394194	0.0367127	0.0440416	0.388391
C18	308.94	63.6124	0.0347362	1.57121	0.0963068	0.0475755	0.394194	0.0640127	0.0507837	0.402298
HILIC	258.029	260.603	0.0301304	1.57025	0.0851683	0.0433479	0.372516	0.0768154	0.0422384	0.374049
HILIC	1022.74	83.4657	-0.0301273	1.57009	-0.0952217	0.0437639	0.372516	-0.0686249	0.0421034	0.374049
HILIC	438.684	68.4668	-0.0301265	1.57005	-0.12041	0.047521	0.380729	-0.0524826	0.045568	0.383166
C18	392.299	231.697	0.0346872	1.56899	0.20914	0.0487445	0.394194	0.0300784	0.0454305	0.39055
C18	127.028	48.8208	0.0346665	1.56806	0.544609	0.0485955	0.394194	0.0114647	0.0494933	0.401838
HILIC	204.967	291.508	0.0300839	1.56783	0.111401	0.0453525	0.376648	0.0578761	0.0433863	0.374996
HILIC	335.094	86.3354	0.0300689	1.56705	0.299991	0.0444386	0.372516	0.0220839	0.0396208	0.365536	Progabide	HMDB14975	FALSE	xMSannotator
C18	176.928	34.2043	0.0346225	1.56607	0.126687	0.0486135	0.394194	0.0490413	0.047839	0.399505
HILIC	470.722	65.7319	0.0300482	1.56597	0.290255	0.0468254	0.380668	0.0216544	0.0478503	0.39145
HILIC	456.335	38.1478	-0.0300382	1.56545	-0.168615	0.0459318	0.378032	-0.03808	0.0438034	0.3753
C18	206.939	32.9101	0.0346053	1.56529	0.263381	0.0479912	0.394194	0.0247059	0.0405296	0.383905
C18	330.964	51.3526	0.0345893	1.56457	0.326291	0.0495324	0.395029	0.0189963	0.0483886	0.400822
C18	454.86	66.307	0.034576	1.56396	0.148771	0.0509306	0.39831	0.0404517	0.053006	0.410796
HILIC	221.07	102.078	0.0300038	1.56365	0.161412	0.0454862	0.376648	0.038866	0.0495497	0.3935
C18	348.065	36.6123	-0.0345572	1.56312	-0.294622	0.0494852	0.395029	-0.0202155	0.0586153	0.426914
HILIC	182.092	108.347	-0.0299862	1.56274	-0.106687	0.0458221	0.378032	-0.0614855	0.0400043	0.365536
C18	188.046	34.7061	-0.0345405	1.56236	-0.247822	0.0495412	0.395029	-0.0238658	0.0604599	0.428031
C18	102.056	29.5286	-0.0345224	1.56154	-0.368091	0.0503276	0.396039	-0.0158898	0.0636245	0.440891	2-Aminoisobutyric; gamma-Aminobutyric; gamma-Aminobutyric; 3-Aminoisobutanoic	HMDB01906; HMDB00112; HMDB00112; HMDB03911	TRUE	In House Library
C18	582.341	165.856	-0.0344744	1.55937	-0.215539	0.050156	0.396039	-0.0283381	0.0504823	0.402298
C18	181	24.9369	-0.0344638	1.55889	-0.313341	0.0496199	0.395029	-0.0185234	0.0673303	0.442951
HILIC	164.029	86.6447	-0.0298867	1.55755	-0.418268	0.0485248	0.381095	-0.0152253	0.044325	0.378469
HILIC	177.119	107.541	-0.029877	1.55705	-0.362792	0.0471986	0.380668	-0.0181894	0.0392764	0.365536
C18	525.962	55.9194	0.0344128	1.55658	0.134924	0.051838	0.401745	0.0445729	0.0521319	0.405595
C18	118.051	31.3314	-0.0343917	1.55563	-0.419005	0.0502145	0.396039	-0.0146282	0.0509262	0.402298	L-Homoserine; L-Threonine; L-Allothreonine	HMDB00719; HMDB00167; HMDB04041	TRUE	In House Library
HILIC	210.05	60.8648	-0.0298419	1.55522	-0.511137	0.0478579	0.380959	-0.0123685	0.046707	0.38913
HILIC	109.101	286.815	-0.0298388	1.55506	-0.0681158	0.0472331	0.380668	-0.0942475	0.0427213	0.374996
HILIC	732.551	42.5667	0.0298091	1.55351	0.264283	0.0481568	0.381095	0.0216967	0.0756924	0.45382	PE-NMe(16:018:1(9Z)); PE(20:1(11Z)15:0); PE(15:020:1(11Z)); PC(18:1(9Z)14:0); PC(18:1(11Z)14:0); PC(18:014:1(9Z)); PC(16:1(9Z)16:0); PC(16:016:1(9Z)); PC(14:1(9Z)18:0); PC(14:018:1(9Z)); PC(14:018:1(11Z))	HMDB10569; HMDB09252; HMDB08900; HMDB08097; HMDB08064; HMDB08032; HMDB08001; HMDB07969; HMDB07904; HMDB07873; HMDB07872	TRUE	xMSannotator
HILIC	1034.33	67.9986	-0.0297616	1.55103	-0.557207	0.047963	0.380959	-0.011608	0.0428326	0.374996
HILIC	270.977	75.9855	0.0297377	1.54979	0.300029	0.0485489	0.381095	0.020874	0.0470057	0.39042
C18	183.035	29.0847	-0.0342478	1.54912	-0.191313	0.0516553	0.401745	-0.0308014	0.0579888	0.426781
HILIC	199.144	33.1396	0.0297164	1.54868	0.145549	0.0488604	0.382434	0.0425028	0.0489748	0.3926
HILIC	321.879	143.128	0.0297093	1.54831	0.134301	0.0479705	0.380959	0.0458287	0.0512069	0.395921
C18	568.266	189.444	0.034205	1.54719	0.219005	0.0510055	0.39831	0.0282111	0.0473054	0.396668
HILIC	326.305	31.3867	-0.0296869	1.54714	-0.321701	0.0474916	0.380729	-0.0201713	0.0413674	0.370805	N-Oleoylethanolamine	HMDB02088	FALSE	xMSannotator
HILIC	369.894	67.0138	-0.0296592	1.5457	-0.197815	0.0491391	0.383155	-0.0313572	0.0482096	0.392028
HILIC	322.011	233.412	0.0296188	1.54359	0.137538	0.0471709	0.380668	0.0450992	0.0502298	0.395512
HILIC	316.983	82.4579	-0.0295622	1.54064	-0.120687	0.0506325	0.389569	-0.0512054	0.0475466	0.39145
HILIC	521.828	67.3379	-0.0295249	1.5387	-0.117979	0.046724	0.380668	-0.0523325	0.0520093	0.395921
C18	223.082	38.9762	-0.0340129	1.5385	-0.206847	0.052165	0.402753	-0.0282968	0.0593233	0.426914	Temurin	HMDB04328	FALSE	xMSannotator
C18	415.252	188.015	0.0339993	1.53788	0.135896	0.0551857	0.41928	0.0436597	0.0521366	0.405595	Colupox b; Colupox a	HMDB39598; HMDB39596	TRUE	xMSannotator
HILIC	464.332	39.39	-0.0294829	1.53651	-0.132178	0.049948	0.387165	-0.0465962	0.048875	0.3926
HILIC	103.823	55.7444	-0.0294568	1.53515	-0.176319	0.046644	0.380668	-0.0358954	0.046158	0.385739
C18	438.923	57.2794	0.0339318	1.53483	0.137216	0.0551308	0.41928	0.0429675	0.0536037	0.413861
C18	347.244	211.211	0.0339105	1.53387	0.317797	0.0551834	0.41928	0.0191377	0.0482687	0.400822	Oxyphenonium	HMDB14364	FALSE	xMSannotator
HILIC	105.084	54.0596	0.0294273	1.53361	0.11162	0.0482883	0.381095	0.0555078	0.0491639	0.3926
HILIC	261.043	87.5441	-0.0294231	1.53339	-0.197687	0.0512362	0.392668	-0.0320614	0.0429743	0.374996
HILIC	246.085	124.48	-0.0294157	1.53301	-0.163214	0.0519027	0.392668	-0.0367716	0.0530185	0.395921
HILIC	133.101	28.208	-0.0293652	1.53038	-0.122669	0.0500349	0.387165	-0.0494324	0.0524784	0.395921	p-Mentha-1358-tetraene	HMDB29641	FALSE	xMSannotator
HILIC	526.594	66.3685	-0.0293291	1.52849	-0.0698085	0.0526802	0.395341	-0.0885731	0.0460326	0.385739
HILIC	268.876	143.503	0.0293161	1.52781	0.0834402	0.0506158	0.389569	0.0739669	0.0477763	0.39145
C18	420.286	206.801	0.0337442	1.52634	0.110029	0.0582388	0.424045	0.0517507	0.0590373	0.426914
HILIC	157.084	284.831	0.0292782	1.52584	0.30456	0.0514413	0.392668	0.0201621	0.0487167	0.3926
HILIC	101.107	114.329	-0.0292766	1.52576	-0.27948	0.0525787	0.395341	-0.0214887	0.0525114	0.395921
HILIC	299.258	287.816	0.0292748	1.52566	0.0841285	0.051697	0.392668	0.0716113	0.0521722	0.395921	Ricinoleic acid; 5-Oxooctadecanoic acid; 5-Hexyltetrahydro-2-furanoctanoic acid; 11-Oxooctadecanoic acid; 10-Oxooctadecanoic acid; 9-Oxooctadecanoic acid; 3-Oxooctadecanoic acid	HMDB34297; HMDB34074; HMDB31127; HMDB30981; HMDB30980; HMDB30979; HMDB10736	TRUE	xMSannotator
HILIC	125.107	29.4009	0.0292557	1.52467	0.362046	0.0518201	0.392668	0.0166349	0.0529756	0.395921
HILIC	345.23	45.0618	-0.0292555	1.52466	-0.0717854	0.0516971	0.392668	-0.0846194	0.0502399	0.395512	5(6)-Pentyl-14-dioxan-2-one	HMDB37146	FALSE	xMSannotator
HILIC	250.064	59.7383	-0.0292153	1.52256	-0.273512	0.054078	0.401427	-0.0216107	0.0548177	0.404579	Glutamyl-Cysteine; Cysteinyl-Glutamate; Sulfapyridine	HMDB28816; HMDB28774; HMDB15028	TRUE	xMSannotator
HILIC	120.011	232.194	0.0292146	1.52253	0.136132	0.0535489	0.399557	0.0439707	0.0519438	0.395921
HILIC	309.078	100.764	0.029156	1.51947	0.0909657	0.0526927	0.395341	0.0662567	0.0511016	0.395921	Pinazepam	HMDB41988	FALSE	xMSannotator
C18	298.887	34.9293	0.0335646	1.51822	0.346117	0.05574	0.41928	0.0173439	0.0504824	0.402298
C18	231.082	37.4605	0.0335567	1.51786	0.41042	0.0551467	0.41928	0.0143423	0.0556237	0.423071	1-Methoxypyrene	HMDB60324	FALSE	xMSannotator
C18	263.012	45.9023	0.0335276	1.51654	0.422394	0.0562236	0.420457	0.0136926	0.059071	0.426914
C18	159.065	94.4327	-0.0335203	1.51621	-0.140453	0.0553875	0.41928	-0.0429682	0.0486665	0.401499	Ethyl methylsuccinate; 2-Ethylglutaric acid; Mono-methyl-adipate; Propyleneglycol diacetate; Diethyl malonate; 2-Methyladipic acid; 33-Dimethylglutaric acid; Pimelic acid; 3-Methyladipic acid	HMDB59893; HMDB59738; HMDB59722; HMDB41605; HMDB29573; HMDB29167; HMDB02441; HMDB00857; HMDB00555	TRUE	xMSannotator
HILIC	504.871	71.618	0.0290391	1.51338	0.181219	0.0550443	0.401883	0.0329743	0.051177	0.395921
HILIC	449.309	39.7584	-0.0290233	1.51256	-0.0807766	0.0492346	0.383155	-0.0764006	0.0490492	0.3926	beta-Citraurin epoxide; 58-Epoxy-58-dihydro-3-hydroxy-8-apo-by-carotenal	HMDB39079; HMDB39024	TRUE	xMSannotator
C18	412.967	52.491	0.0334345	1.51233	0.405846	0.0568273	0.420906	0.0147969	0.0503388	0.402298	Perfluorooctanoic acid	HMDB59587	FALSE	xMSannotator
HILIC	417.217	38.4961	-0.0290073	1.51172	-0.0809625	0.0533135	0.398897	-0.0717362	0.0600743	0.422303
HILIC	172.17	27.6183	-0.0290028	1.51149	-0.193691	0.054095	0.401427	-0.0306041	0.0538344	0.399492	N23-Trimethyl-2-(1-methylethyl)butanamide	HMDB36195	FALSE	xMSannotator
C18	342.904	67.0303	0.0334059	1.51104	0.210716	0.0607302	0.43294	0.0261079	0.0662517	0.441534
C18	329.16	265.271	0.0333941	1.5105	0.13207	0.0555491	0.41928	0.0413628	0.0775257	0.463794	(4S6R)-p-Mentha-18-diene-67-diol 7-glucoside; (3b4b5b)-45-Epoxy-p-menth-1-en-3-ol 3-glucoside; 6-Hydroxy-2-bornanone glucoside; (1S4R)-10-Hydroxyfenchone glucoside; (1R4S6R)-6-Hydroxyfenchone glucoside; (1R4R5S)-5-Hydroxyfenchone glucoside; Epijasminoside A; Portuloside A; Picrocrocin	HMDB39056; HMDB38979; HMDB34558; HMDB33226; HMDB33225; HMDB33224; HMDB33111; HMDB31382; HMDB05796	TRUE	xMSannotator
C18	223.02	54.4929	0.0333886	1.51026	0.390231	0.0567275	0.420906	0.0148915	0.0570563	0.425162	Cysteinyl-Cysteine	HMDB28772	FALSE	xMSannotator
C18	443.247	276.092	0.0333785	1.5098	0.317981	0.059602	0.430903	0.0181704	0.0554378	0.423071	Antibiotic GR 95647X	HMDB33034	FALSE	xMSannotator
HILIC	222.006	66.8571	-0.0288879	1.5055	-0.395038	0.055393	0.403344	-0.0143955	0.0646963	0.432796
HILIC	582.508	35.832	-0.0288671	1.50442	-0.0853117	0.0549155	0.401883	-0.0707825	0.049016	0.3926
HILIC	506.786	69.9326	-0.0288576	1.50392	-0.0965717	0.0550321	0.401883	-0.0583795	0.0669718	0.435797
HILIC	497.343	49.0859	-0.0288461	1.50332	-0.584618	0.0545441	0.401883	-0.0103629	0.0508882	0.395921
HILIC	264.06	124.344	-0.0288241	1.50217	-0.150109	0.0562894	0.408775	-0.0378089	0.0629468	0.429967	Ticlopidine	HMDB14353	FALSE	xMSannotator
HILIC	526.683	65.768	0.028814	1.50165	0.678496	0.0543844	0.401883	0.00867419	0.058388	0.418974
HILIC	177.069	61.345	-0.028813	1.5016	-0.240592	0.0574705	0.413665	-0.0228478	0.0720814	0.44393
C18	485.003	59.029	0.0331857	1.50108	0.170542	0.0610215	0.433507	0.0333255	0.0571455	0.425162
C18	264.98	56.8567	0.033134	1.49874	0.152897	0.0585041	0.424466	0.0378739	0.0548635	0.420415
C18	89.0296	29.6027	0.0330909	1.49679	0.258903	0.0604744	0.432624	0.022703	0.051404	0.40296
C18	144.955	108.557	0.0330873	1.49663	0.162247	0.0578025	0.424045	0.0356038	0.0560455	0.423133
C18	377.058	264.922	0.0330584	1.49532	0.17265	0.0603017	0.432624	0.0327375	0.0590683	0.426914
C18	390.151	231.822	0.0330362	1.49432	0.198995	0.0623194	0.436784	0.0285539	0.0564144	0.424352
HILIC	345.075	101.381	-0.0286298	1.49205	-0.140343	0.0550191	0.401883	-0.0418561	0.0549807	0.404682	Thiamine monophosphate	HMDB02666	FALSE	xMSannotator
HILIC	178.059	121.526	-0.028623	1.4917	-0.431731	0.0587803	0.418806	-0.0134761	0.0551816	0.405063
HILIC	168.093	59.195	-0.0285975	1.49037	-0.363619	0.0570446	0.412056	-0.0162984	0.0521649	0.395921
HILIC	366.012	75.2404	-0.0285896	1.48995	-0.0873474	0.0602865	0.419458	-0.0614094	0.0756703	0.45382
HILIC	496.34	49.1793	-0.0285496	1.48787	-0.579553	0.0569269	0.412056	-0.0102602	0.0530204	0.395921	LysoPC(16:0)	HMDB10382	FALSE	xMSannotator
HILIC	482.36	49.5889	-0.0285436	1.48756	-0.270098	0.0592126	0.418806	-0.0207982	0.0625789	0.429203
HILIC	487.971	83.2727	-0.0285309	1.48689	-0.135129	0.0602088	0.419458	-0.0415518	0.0611411	0.425528
C18	430.068	37.3061	-0.0328539	1.48607	-0.146481	0.0580317	0.424045	-0.0391421	0.0575905	0.425942
C18	163.113	187.476	0.0328019	1.48372	0.225648	0.0569849	0.420906	0.0258784	0.0545385	0.419495	2-Methyl-3-(2-pentenyl)-2-cyclopenten-1-one; Norecasantalal; Santalone; Norbicycloekasantalal; Thymol methyl ether; (Z)-3-Methyl-2-(2-pentenyl)-2-cyclopenten-1-one; 2-Butyl-4-methylphenol; 2-Methyl-4-phenyl-2-butanol; 1-Phenyl-2-pentanol; 5-Phenyl-1-pentanol; trans-Jasmone; Benzyl butyl ether; 1-(1-Methoxy-1-methylethyl)-4-methylbenzene; 4-(1133-Tetramethylbutyl)-phenol	HMDB37294; HMDB36816; HMDB36814; HMDB36719; HMDB35989; HMDB35601; HMDB32060; HMDB31866; HMDB31625; HMDB31624; HMDB31454; HMDB31311; HMDB29653; HMDB13825	TRUE	xMSannotator
HILIC	744.59	42.5238	-0.0284655	1.48349	-0.183655	0.057572	0.413665	-0.0311937	0.0587736	0.418974	PC(P-18:1(9Z)16:0); PC(P-18:1(11Z)16:0); PC(P-18:016:1(9Z)); PC(P-16:018:1(9Z)); PC(P-16:018:1(11Z)); PC(O-16:018:2(9Z12Z)); PC(18:1(9Z)P-16:0); PC(18:1(11Z)P-16:0); PC(16:1(9Z)P-18:0); PC(16:0P-18:1(9Z)); PC(16:0P-18:1(11Z))	HMDB11305; HMDB11272; HMDB11240; HMDB11210; HMDB11209; HMDB11151; HMDB08126; HMDB08093; HMDB08028; HMDB07997; HMDB07996	TRUE	xMSannotator
HILIC	95.3971	51.2184	-0.028458	1.4831	-0.0679119	0.0591143	0.418806	-0.0811892	0.0678534	0.435797
C18	212.016	34.5654	0.0327875	1.48307	0.0982364	0.0641909	0.441482	0.0551826	0.0659398	0.440891
C18	364.255	241.939	0.0327813	1.48279	0.123686	0.0660794	0.442666	0.0425448	0.0727917	0.453759
C18	239.015	34.3534	0.032778	1.48264	0.205825	0.0598977	0.431517	0.0276791	0.0576666	0.425942	L-Cystine	HMDB00192	FALSE	In House Library
HILIC	104.071	76.9482	-0.0284344	1.48187	-0.428793	0.060557	0.419573	-0.0127533	0.0699608	0.439846	3-Aminoisobutanoic; 2-Aminoisobutyric; gamma-Aminobutyric; gamma-Aminobutyric	HMDB03911; HMDB01906; HMDB00112; HMDB00112	TRUE	In House Library
HILIC	175.112	25.2179	-0.0284019	1.48017	-0.164436	0.0624612	0.425175	-0.0335655	0.0634436	0.430782	(S)-111213-Trinor-7-calamenone; (R)-111213-Trinor-1(5)69-guaiatrien-8-one; 4-Methyl-2-phenyl-2-pentenal; 6-Phenyl-3-hexen-2-one	HMDB40823; HMDB39153; HMDB37281; HMDB31622	TRUE	xMSannotator
HILIC	119.016	74.0691	0.0283879	1.47944	0.315222	0.0588032	0.418806	0.0184505	0.0545932	0.404019	Dihydro-4-mercapto-3(2H)-furanone	HMDB39786	FALSE	xMSannotator
HILIC	573.736	39.96	-0.0283456	1.47724	-0.116674	0.0590678	0.418806	-0.0478036	0.0643724	0.432768
C18	146.046	29.4772	-0.0326408	1.47643	-0.317875	0.0623366	0.436784	-0.0166714	0.0773172	0.463794	O-Acetylserine; L-Glutamic; N-Methyl-D-aspartic	HMDB03011; HMDB00148; HMDB02393	TRUE	In House Library
C18	360.999	53.9769	0.0326326	1.47606	0.213784	0.0619971	0.436784	0.0260713	0.0611808	0.431641
C18	205.039	28.3605	0.0326202	1.4755	0.113404	0.0578587	0.424045	0.049649	0.0626396	0.437408
HILIC	150.977	54.4455	0.0283019	1.47496	0.141125	0.0596863	0.419458	0.0411371	0.0537797	0.399492
HILIC	359.164	112.764	-0.028285	1.47408	-0.13446	0.0619143	0.424123	-0.0407644	0.0659801	0.435797	Cilastatin	HMDB15535	FALSE	xMSannotator
C18	271.07	35.9423	-0.0325817	1.47376	-0.473094	0.0641773	0.441482	-0.0111123	0.0789601	0.465569	Pyridine N-oxide glucuronide	HMDB61177	FALSE	xMSannotator
HILIC	193.028	89.0847	-0.0282657	1.47308	-0.278375	0.0581231	0.416523	-0.0204868	0.0597124	0.422303
HILIC	374.014	144.431	-0.0282571	1.47262	-0.108743	0.0603859	0.419458	-0.052118	0.0585306	0.418974
HILIC	219.891	144.307	0.0282559	1.47257	0.163065	0.0594154	0.419149	0.0348768	0.0586998	0.418974
C18	608.92	55.4883	0.0325437	1.47204	0.0937632	0.0613104	0.434052	0.0588753	0.0640443	0.440891
HILIC	217.998	291.223	0.0282444	1.47196	0.149709	0.0601081	0.419458	0.0377665	0.0594689	0.421717
C18	445.317	211.079	-0.0324692	1.46867	-0.0773623	0.065672	0.442666	-0.0706456	0.062292	0.43647
HILIC	194.038	59.7592	-0.02817	1.46809	-0.121528	0.0608275	0.420375	-0.0450064	0.0680504	0.435797
C18	355.035	29.8259	0.0324364	1.46719	0.0722559	0.063405	0.44023	0.0769967	0.0598772	0.426914
C18	357.265	189.843	0.0324269	1.46676	0.149676	0.0667697	0.444987	0.0359373	0.065586	0.440891	1314-Dihydro PGF-1a	HMDB05076	FALSE	xMSannotator
HILIC	329.141	79.2	-0.0281193	1.46544	-0.0795025	0.0652047	0.435061	-0.0654444	0.0785406	0.458583	2-hydroxymethylolanzapine; 7-hydroxyolanzapine; Acutilobin	HMDB60987; HMDB60958; HMDB40670	TRUE	xMSannotator
C18	186.929	23.6406	0.0323542	1.46347	0.158868	0.0662052	0.442666	0.0341408	0.063983	0.440891
C18	113.008	52.9263	0.0323451	1.46306	0.266043	0.063474	0.44023	0.0209801	0.0598849	0.426914
C18	497.297	205.252	0.0323414	1.46289	0.141758	0.0651157	0.442666	0.0387918	0.0614455	0.432019
C18	536.863	62.0089	0.032325	1.46215	0.130409	0.0672016	0.44641	0.0411421	0.0657792	0.440891
HILIC	557.915	37.2635	0.0280493	1.4618	0.0834524	0.0619944	0.424123	0.0660658	0.0640926	0.432768
C18	325.275	213.092	-0.0323074	1.46135	-0.108279	0.0633861	0.44023	-0.051451	0.0596535	0.426914
C18	358.995	54.767	0.0323051	1.46125	0.392195	0.0659874	0.442666	0.0138328	0.065835	0.440891
C18	236.009	33.2425	0.0322945	1.46077	0.0510032	0.0650909	0.442666	0.106435	0.0645063	0.440891
HILIC	646.307	42.882	0.0280156	1.46004	0.0833384	0.0619755	0.424123	0.0683371	0.0561381	0.409868
HILIC	522.355	48.282	-0.0279988	1.45916	-0.487762	0.0602777	0.419458	-0.012029	0.0530616	0.395921	LysoPC(18:1(11Z)); LysoPC(18:1(9Z))	HMDB10385; HMDB02815	TRUE	xMSannotator
HILIC	131.083	116.116	0.0279868	1.45854	0.280809	0.0621762	0.424298	0.0197169	0.063329	0.430782
C18	372.224	219.261	-0.0322308	1.45789	-0.134054	0.0563076	0.420457	-0.0426534	0.0602217	0.427825
HILIC	259.113	148.214	-0.0279667	1.45749	-0.300323	0.0612141	0.421974	-0.0189784	0.0571491	0.413079
C18	250.144	200.036	-0.0322084	1.45687	-0.328409	0.0678594	0.446432	-0.0170906	0.0570232	0.425162
HILIC	115.095	40.7304	0.0279487	1.45656	0.287503	0.0656869	0.435061	0.0192263	0.0606963	0.423782
HILIC	192.024	88.8233	-0.0279258	1.45536	-0.361105	0.0626914	0.425565	-0.0149668	0.0703056	0.439977	DL-Glutamate; 3-(Carboxymethylamino)propanoic acid; L-4-Hydroxyglutamate semialdehyde; D-Glutamic acid; O-Acetylserine; N-Acetylserine; N-Methyl-D-aspartic acid; L-Glutamic acid	HMDB60475; HMDB33550; HMDB06556; HMDB03339; HMDB03011; HMDB02931; HMDB02393; HMDB00148	TRUE	xMSannotator
HILIC	495.936	64.8408	-0.0279203	1.45507	-0.113798	0.0633449	0.42691	-0.0489497	0.0601312	0.422303
HILIC	118.43	76.046	-0.0279129	1.45469	-0.0935709	0.0659404	0.435061	-0.0544213	0.0857231	0.472963
C18	172.929	136.828	0.0321426	1.4539	0.168137	0.0652495	0.442666	0.0319464	0.0676445	0.443592
C18	120.928	75.0926	0.032122	1.45297	0.171355	0.0676667	0.446432	0.0313057	0.0655647	0.440891
C18	499.933	135.233	-0.0320913	1.45158	-0.0954711	0.0643018	0.441482	-0.0556494	0.072014	0.453759
C18	250.955	63.1545	0.0320758	1.45087	0.349653	0.0681356	0.446813	0.01485	0.0759882	0.459976
C18	585.486	238.061	-0.0320453	1.4495	-0.0718392	0.0702816	0.452483	-0.0765468	0.0583975	0.426914	Erythrinasinate A	HMDB38713	FALSE	xMSannotator
HILIC	226.951	81.3704	0.0278098	1.44932	0.446285	0.062832	0.425565	0.0121697	0.0691774	0.438165	25-Dichloro-4-oxohex-2-enedioate	HMDB60363	FALSE	xMSannotator
C18	459.333	217.789	0.0320113	1.44796	0.112132	0.070678	0.452483	0.0457704	0.0748888	0.45875
C18	311.099	224.009	0.0320022	1.44755	0.0726368	0.0705813	0.452483	0.07254	0.0673114	0.442951	4-O-beta-D-Galactopyranosyl-D-xylose; 2-O-b-D-Galactopyranosyl-D-xylose; 3-O-beta-D-Galactopyranosyl-L-arabinose; Serotinose; Sambubiose; Galactose-beta-14-xylose	HMDB38864; HMDB38863; HMDB38854; HMDB29897; HMDB29883; HMDB11677	TRUE	xMSannotator
HILIC	230.096	90.7315	-0.0277739	1.44745	-0.104557	0.065346	0.435061	-0.0495441	0.0800032	0.460799	Endalin; Ergothioneine	HMDB41887; HMDB03045	TRUE	xMSannotator
C18	248.997	46.3245	0.0319727	1.44621	0.420508	0.0693336	0.451772	0.0124136	0.0736305	0.453759
HILIC	491.373	36.6764	-0.0277493	1.44616	-0.0930351	0.0679501	0.436963	-0.0537219	0.0896955	0.482402	Ganoderiol H; Camelliagenin C; Barringtogenol C	HMDB37783; HMDB34532; HMDB34525	TRUE	xMSannotator
HILIC	570.665	67.778	0.0277331	1.44532	0.786897	0.0653842	0.435061	0.00664946	0.0820206	0.465069
HILIC	299.258	32.8831	-0.0277245	1.44487	-0.254921	0.0670241	0.435586	-0.0209656	0.0678829	0.435797	Ricinoleic acid; 5-Oxooctadecanoic acid; 5-Hexyltetrahydro-2-furanoctanoic acid; 11-Oxooctadecanoic acid; 10-Oxooctadecanoic acid; 9-Oxooctadecanoic acid; 3-Oxooctadecanoic acid	HMDB34297; HMDB34074; HMDB31127; HMDB30981; HMDB30980; HMDB30979; HMDB10736	TRUE	xMSannotator
C18	334.049	36.3751	-0.031942	1.44482	-0.342186	0.06904	0.451297	-0.0147784	0.0840407	0.478921
HILIC	201.044	117.224	-0.0276945	1.44331	-0.214312	0.0672831	0.435586	-0.0248716	0.0681935	0.435797
HILIC	173.133	36.5673	-0.0276919	1.44317	-0.111264	0.0654517	0.435061	-0.0487111	0.0651692	0.434888	12-Dihydro-116-trimethylnaphthalene	HMDB40284	FALSE	xMSannotator
HILIC	214.253	27.1026	-0.0276884	1.44299	-0.177482	0.0667412	0.435586	-0.0300074	0.0688951	0.438165
C18	305.239	219.194	-0.0319001	1.44293	-0.273356	0.0697942	0.452483	-0.0194322	0.0668823	0.442852
C18	285.207	198.917	0.0318725	1.44168	0.114181	0.067489	0.446432	0.0448594	0.0801285	0.468409	224-Trimethyl-13-pentadienol diisobutyrate; 16-Hydroxy-10-oxohexadecanoic acid; Hexadecanedioic acid	HMDB59777; HMDB41287; HMDB00672	TRUE	xMSannotator
HILIC	224.865	66.0316	0.0276295	1.43992	0.836392	0.0659959	0.435061	0.00650475	0.069636	0.43882
C18	385.311	268.674	0.0318066	1.4387	0.104317	0.0661593	0.442666	0.0514782	0.0664865	0.44166	1-Phenyl-13-eicosanedione	HMDB32925	FALSE	xMSannotator
HILIC	594.509	36.2548	-0.0276027	1.43852	-0.0852704	0.0661575	0.435069	-0.0609407	0.0774704	0.458583
HILIC	358.243	43.3145	-0.0275996	1.43836	-0.0744118	0.063304	0.42691	-0.0745065	0.0612597	0.425528
C18	238.968	37.0469	0.0317781	1.43741	0.142106	0.0728595	0.460094	0.0355733	0.0772032	0.463794
HILIC	127.515	48.352	-0.0275593	1.43626	-0.0860162	0.0681354	0.436963	-0.0637665	0.0601735	0.422303
C18	177.04	33.3317	0.0317474	1.43602	0.278142	0.0723562	0.459665	0.0188575	0.0680686	0.444947	L-Gulonolactone	HMDB03466	FALSE	In House Library
HILIC	289.975	84.8249	-0.0275474	1.43564	-0.211067	0.0669701	0.435586	-0.0254235	0.0666443	0.435797
HILIC	243.006	86.5295	-0.0275355	1.43502	-0.0942807	0.0705396	0.43741	-0.0538611	0.0791334	0.460228
HILIC	181.988	22.4166	0.0275196	1.43419	0.463267	0.0682569	0.436963	0.0111559	0.0782835	0.458583
C18	128.005	47.8817	0.031684	1.43315	0.488866	0.0700112	0.452483	0.0107793	0.0711124	0.453759
HILIC	177.164	27.0418	-0.0274931	1.43281	-0.225175	0.0673129	0.435586	-0.0241983	0.0625389	0.429203	(6E8E)-468-Megastigmatriene	HMDB35180	FALSE	xMSannotator
HILIC	126.895	76.01	0.02748	1.43213	0.120861	0.0642087	0.431661	0.0455308	0.0623935	0.429203
HILIC	329.03	87.1157	-0.0274703	1.43162	-0.302003	0.0702822	0.437142	-0.0179152	0.0625329	0.429203
C18	374.969	58.4769	0.0316382	1.43108	0.481949	0.0714789	0.455595	0.0107425	0.074601	0.458359
HILIC	105.07	31.7515	-0.0274571	1.43093	-0.210535	0.0680009	0.436963	-0.0251776	0.0690006	0.438165	Styrene	HMDB34240	FALSE	xMSannotator
HILIC	608.524	36.3979	-0.0274416	1.43012	-0.107779	0.0691655	0.437142	-0.0502453	0.0623148	0.429203
HILIC	96.0444	49.5342	-0.027439	1.42999	-0.136008	0.0668177	0.435586	-0.0387906	0.071537	0.443311	1H-Pyrrole-2-carboxaldehyde; 2-Hydroxypyridine	HMDB36057; HMDB13751	TRUE	xMSannotator
HILIC	527.643	97.151	-0.0274146	1.42872	-0.141033	0.0694379	0.437142	-0.0363833	0.0771889	0.458583
C18	331	46.0537	0.0315679	1.4279	0.447051	0.0733749	0.461054	0.0114498	0.0755522	0.458805
C18	129.006	48.2211	0.0315621	1.42764	0.535506	0.0725669	0.459665	0.00976777	0.0716154	0.453759
C18	406.315	255.397	0.0315602	1.42756	0.267717	0.0736122	0.461054	0.0191268	0.0732727	0.453759
HILIC	384.274	38.0078	-0.0273869	1.42727	-0.17907	0.0702842	0.437142	-0.0288801	0.0736819	0.446873	3-Hydroxy-5 8-tetradecadiencarnitine	HMDB13332	FALSE	xMSannotator
C18	606.409	195.266	-0.031525	1.42596	-0.0938341	0.0707696	0.452483	-0.0570928	0.063277	0.440356
HILIC	479.021	88.3022	-0.0273614	1.42595	-0.123081	0.0698367	0.437142	-0.0415117	0.0780577	0.458583
HILIC	364.93	83.4605	0.0273235	1.42397	0.586441	0.0673586	0.435586	0.00887066	0.0785364	0.458583
C18	422.912	61.1101	0.0314568	1.42288	0.230343	0.0739128	0.461054	0.0221649	0.0735375	0.453759
HILIC	577.79	67.6915	-0.0272797	1.42169	-0.159785	0.0698211	0.437142	-0.0321736	0.0760998	0.454257
HILIC	498.346	49.1076	-0.0272493	1.4201	-0.553867	0.0695069	0.437142	-0.00978826	0.0644343	0.432768
C18	376.279	232.953	0.0313911	1.4199	0.360671	0.0769333	0.4717	0.0140875	0.0734169	0.453759
C18	525.222	159.913	-0.0313798	1.4194	-0.134622	0.0738399	0.461054	-0.0391255	0.065285	0.440891
HILIC	194.033	116.978	-0.0272346	1.41934	-0.240684	0.0721508	0.439376	-0.0216802	0.0694689	0.438785	Phosphocreatinine	HMDB41624	FALSE	xMSannotator
HILIC	546.352	51.6214	-0.0272184	1.41849	-0.402207	0.068537	0.436963	-0.0133291	0.0665079	0.435797	LysoPC(20:3(8Z11Z14Z)); LysoPC(20:3(5Z8Z11Z))	HMDB10394; HMDB10393	TRUE	xMSannotator
HILIC	271.233	36.9637	0.0272051	1.4178	0.157801	0.0687765	0.437142	0.0348615	0.0593905	0.421717
HILIC	271.227	289.737	-0.0271919	1.41712	-0.0638119	0.0708806	0.438523	-0.0830726	0.0659984	0.435797	11-Oxohexadecanoic acid; 9-Oxohexadecanoic acid; 8-Oxohexadecanoic acid; 3-Oxohexadecanoic acid	HMDB30978; HMDB30973; HMDB30972; HMDB10733	TRUE	xMSannotator
HILIC	518.322	56.743	-0.027167	1.41582	-0.367192	0.0702517	0.437142	-0.0144518	0.0674345	0.435797	LysoPC(18:3(9Z12Z15Z)); LysoPC(18:3(6Z9Z12Z))	HMDB10388; HMDB10387	TRUE	xMSannotator
HILIC	421.317	38.3113	-0.0271659	1.41576	-0.112974	0.0684327	0.436963	-0.0463834	0.0716216	0.443311
HILIC	448.305	40.935	-0.0271567	1.41528	-0.0765387	0.0658067	0.435061	-0.0704918	0.0659845	0.435797
HILIC	419.983	79.0968	-0.0271562	1.41525	-0.0985768	0.0720426	0.439376	-0.0539381	0.0645327	0.432768
HILIC	1134.19	68.175	-0.0271523	1.41505	-0.317629	0.0717293	0.439376	-0.0168265	0.0644088	0.432768
C18	577.976	54.0872	0.031269	1.41438	0.197254	0.0753522	0.467183	0.0255615	0.0755218	0.458805
HILIC	86.0812	113.569	0.027138	1.41431	0.240492	0.0701115	0.437142	0.021789	0.0702222	0.439977
HILIC	477.86	38.0685	-0.0271213	1.41344	-0.130405	0.0712068	0.439376	-0.0405151	0.0666846	0.435797
C18	315.972	41.4758	0.0312416	1.41314	0.182996	0.0785339	0.4717	0.0272546	0.0755705	0.458805
C18	198.892	18.1832	0.0312169	1.41203	0.16481	0.0792315	0.4717	0.0294196	0.083356	0.478357
C18	360.953	58.7348	0.0312029	1.41139	0.397361	0.0760284	0.469952	0.012851	0.0732364	0.453759
C18	457.975	56.6144	0.0311924	1.41092	0.1432	0.0784633	0.4717	0.0353462	0.0715879	0.453759
C18	184.013	27.7703	-0.0311856	1.41061	-0.0892724	0.0779783	0.4717	-0.0529093	0.0946256	0.481061
HILIC	285.169	26.5326	-0.027065	1.4105	-0.157526	0.0742967	0.445452	-0.0312704	0.0847977	0.471532	Dihydroartemisinin (DHA); Alpha-dihydroartemisinin	HMDB61088; HMDB60593	TRUE	xMSannotator
HILIC	135.011	176.186	0.0270615	1.41032	0.142318	0.073336	0.44361	0.035898	0.0738755	0.446873
HILIC	86.9087	60.93	-0.0270382	1.4091	-0.359418	0.0772949	0.453419	-0.0140285	0.074973	0.452504
C18	154.058	35.8342	0.0311408	1.40859	0.279893	0.0743793	0.462553	0.0183784	0.0714431	0.453759
HILIC	579.787	67.3907	-0.0269984	1.40703	-0.136405	0.0721431	0.439376	-0.0384051	0.0680859	0.435797
HILIC	315.161	42.8207	-0.0269873	1.40645	-0.0687082	0.0742632	0.445452	-0.0736905	0.0754268	0.45382	7-(6-Hydroxy-37-dimethyl-27-octadienyl)oxy-2H-1-benzopyran-2-one; Gibberellin A120; Menadiol dibutyrate; Clomipramine	HMDB39063; HMDB38013; HMDB32726; HMDB15372	TRUE	xMSannotator
C18	326.918	35.0392	0.0310811	1.40588	0.228078	0.0763727	0.470658	0.0218411	0.0783191	0.464466
C18	255.282	235.735	-0.0310758	1.40564	-0.106224	0.0797693	0.4717	-0.0479649	0.0691778	0.447993
HILIC	175.119	109.23	-0.026968	1.40544	-0.382231	0.0718554	0.439376	-0.014292	0.0604749	0.423324	L-Arginine	HMDB00517	FALSE	In House Library
HILIC	315.003	41.798	0.0269547	1.40475	0.107715	0.0742635	0.445452	0.0480854	0.0692093	0.438165
HILIC	470.35	38.379	-0.0269511	1.40456	-0.111336	0.0725512	0.439842	-0.0469709	0.0681392	0.435797
HILIC	311.02	88.5128	-0.026951	1.40456	-0.134012	0.0723547	0.439632	-0.0385463	0.0716545	0.443311
C18	319.222	241.034	-0.0310483	1.4044	-0.0776294	0.0785269	0.4717	-0.0671139	0.0652139	0.440891
HILIC	499.31	49.4341	-0.0269457	1.40428	-0.0762352	0.0703354	0.437142	-0.0690843	0.0681333	0.435797
HILIC	560.475	37.7158	-0.0269419	1.40408	-0.090857	0.0735944	0.444183	-0.0517848	0.105648	0.511126
C18	646.334	213.549	-0.0310065	1.40251	-0.126301	0.0783076	0.4717	-0.0375114	0.0929764	0.481061
HILIC	302.305	37.713	-0.0269001	1.4019	-0.0840769	0.0747098	0.445498	-0.0582635	0.0860592	0.473151	Sphinganine	HMDB00269	FALSE	In House Library
C18	403	59.388	0.0308736	1.3965	0.138372	0.0821462	0.477475	0.0350543	0.0800351	0.468409
C18	330.943	52.7489	0.0308588	1.39583	0.146095	0.0814961	0.476403	0.0332641	0.0801227	0.468409
C18	726.963	56.4083	0.0308453	1.39522	0.249243	0.0794204	0.4717	0.0196413	0.0806463	0.470092
C18	394.281	254.493	0.0308186	1.39401	0.368044	0.0808205	0.473807	0.013221	0.0823147	0.477099
C18	305.249	230.225	-0.0307882	1.39264	-0.333206	0.0807351	0.473807	-0.0153826	0.0690667	0.447993	111417-Eicosatrienoic acid; Sagittariol; Sciadonic acid; 5811-Eicosatrienoic acid; 81114-Eicosatrienoic acid	HMDB60039; HMDB36835; HMDB31058; HMDB10378; HMDB02925	TRUE	xMSannotator
HILIC	563.905	37.801	0.0267166	1.39234	0.131964	0.0760776	0.45115	0.0375345	0.0804192	0.460799
C18	588.572	32.4324	-0.0307799	1.39226	-0.0853081	0.082818	0.477484	-0.058149	0.073439	0.453759
HILIC	469.312	50.7737	-0.0267082	1.3919	-0.324651	0.0713435	0.439376	-0.0173855	0.0554896	0.406226
C18	280.622	30.7775	-0.0307611	1.39141	-0.0618465	0.0795472	0.4717	-0.0782547	0.0831958	0.478357
HILIC	1038.66	51.615	-0.0266917	1.39104	-0.0908688	0.0747965	0.445498	-0.0571659	0.0680774	0.435797
C18	544.85	64.387	0.0307413	1.39051	0.134791	0.0830813	0.477484	0.0344447	0.0937309	0.481061
HILIC	227.114	96.4564	-0.0266791	1.39039	-0.109866	0.0772223	0.453419	-0.0482112	0.063007	0.429967	Carnosine	HMDB00033	FALSE	In House Library
HILIC	183.01	268.644	0.0266686	1.38984	0.34612	0.0754982	0.448694	0.0142538	0.0835911	0.470049
C18	274.104	31.8639	0.0307109	1.38914	0.277562	0.0783345	0.4717	0.0184838	0.0694104	0.447993	Gamma-Glutamyl Glutamine; Norophthalmic acid	HMDB11738; HMDB05766	TRUE	xMSannotator
C18	312.836	48.3365	0.0307017	1.38872	0.0663901	0.0779186	0.4717	0.0757079	0.0735277	0.453759
HILIC	214.006	85.0938	-0.0266467	1.3887	-0.307651	0.0766638	0.45265	-0.0159356	0.0839851	0.471288
HILIC	276.001	57.2955	-0.0266173	1.38717	-0.101848	0.0783606	0.457845	-0.0482439	0.0803042	0.460799
C18	196.074	29.9491	-0.0306593	1.3868	-0.0782404	0.0797581	0.4717	-0.060464	0.0911374	0.481061	N-Acetylhistidine	HMDB32055	FALSE	xMSannotator
HILIC	1114.35	67.3317	-0.0265999	1.38626	-0.0985502	0.074591	0.445498	-0.0527241	0.0681707	0.435797
C18	406.949	216.398	0.030637	1.3858	0.139769	0.0837058	0.479726	0.0356784	0.0720021	0.453759
HILIC	111.075	117.43	-0.0265581	1.38408	-0.306767	0.0770924	0.453419	-0.0169765	0.0670028	0.435797
C18	389.006	39.3806	0.0305615	1.38238	0.0691599	0.0829288	0.477484	0.0708611	0.0763123	0.460575
HILIC	123.08	26.366	0.026524	1.38231	0.203995	0.0783866	0.457845	0.0248775	0.0715663	0.443311	3-Ethylphenol; 4-Methylbenzyl alcohol; 2-Phenylethanol; 1-Phenylethanol; 34-Dimethylphenol; 26-Dimethylphenol; 23-Dimethylphenol; 1-Methoxy-4-methylbenzene; 1-Methoxy-2-methylbenzene; 25-Dimethylphenol; 4-Ethylphenol	HMDB59873; HMDB41609; HMDB33944; HMDB32619; HMDB32151; HMDB32150; HMDB32148; HMDB32076; HMDB32074; HMDB30540; HMDB29306	TRUE	xMSannotator
C18	240.945	115.422	-0.0305348	1.38117	-0.318776	0.0819943	0.477475	-0.01495	0.0871865	0.478921
HILIC	363.929	84.0054	0.0264822	1.38013	0.684428	0.0765245	0.45265	0.00724393	0.0843595	0.471441
HILIC	140.996	22.4044	0.0264663	1.3793	0.515139	0.0817414	0.471557	0.00921877	0.0906256	0.482633	Phosphonoacetate; Acetylphosphate	HMDB04110; HMDB01494	TRUE	xMSannotator
C18	147.066	27.0178	0.0304558	1.3776	0.173162	0.0862528	0.484984	0.0266698	0.0917212	0.481061	Mevalonic	HMDB00227	FALSE	In House Library
C18	365.246	28.5534	-0.0304468	1.37719	-0.234023	0.0789668	0.4717	-0.0204511	0.0887422	0.478921
C18	233.155	199.012	-0.0304362	1.37671	-0.348211	0.0807161	0.473807	-0.0138259	0.0855942	0.478921	Sugeonol; beta-Santalic acid; 46-Decadiyn-1-ol isovalerate; 27(14)-Illudadiene-1015-diol; 79-Illudadiene-314-diol; xi-2-Hydroxy-135-bisabolatrien-9-one; 37-Bisaboladiene-28-dione; Rishitinol; 7-(13-Cyclohexadienyl)-5-hydroxy-26-dimethyl-2-hepten-4-one; 4-Methylphenyl octanoate; 2-Methyl-4-phenyl-2-butyl 2-methylpropanoate; p-Hydroxynonanophenone; Cyclodehydroisolubimin; Isocurcumenol; Zerumbone o…	HMDB41036; HMDB39621; HMDB38914; HMDB38796; HMDB38795; HMDB38698; HMDB38198; HMDB38190; HMDB37739; HMDB37710; HMDB37640; HMDB37391; HMDB37038; HMDB36647; HMDB36466; HMDB36449; HMDB36427; HMDB36392; HMDB36390; HMDB36035; HMDB35935; HMDB35889; HMDB35869; HMDB35794; HMDB35639; HMDB35413; HMDB35408; HMDB35407; HMDB35202; HMDB34956; HMDB34742; HMDB34562; HMDB33960; HMDB33253; HMDB33252; HMDB32081; HMD…	TRUE	xMSannotator
HILIC	148.08	94.7974	-0.0263955	1.37561	-0.521044	0.0807512	0.468367	-0.00972379	0.0728482	0.445621	2-Ethyldihydro-3(2H)-thiophenone; S-2-Propenyl propanethioate; 2-(Methylthio)methyl-2-butenal	HMDB40238; HMDB37493; HMDB31370	TRUE	xMSannotator
HILIC	338.232	38.1494	-0.0263461	1.37303	-0.12117	0.0819495	0.471557	-0.0388863	0.0902761	0.482633
HILIC	193.122	33.8926	0.0263228	1.37182	0.328619	0.0808405	0.468367	0.0153653	0.0719098	0.443879	Butyl phenylacetate; 2-Benzyl-45-dimethyl-13-dioxolane; 111213-Trinor-135-bisabolatrien-10-oic acid; 2-Ethoxy-1-methoxy-4-(1-propenyl)benzene; 2-(2-Hydroxy-4-methylphenyl)-3-pentanone; 1-Ethoxy-2-methoxy-4-(1-propenyl)benzene; 1-Phenylethyl butyrate; 1-Phenylethyl isobutyrate; 4-Methylphenyl 3-methylbutanoate; 4-Methyl-2-(1-phenylethyl)-13-dioxolane 9CI; 111213-Trinor-1(10)-spirovetivene-27-dione…	HMDB40427; HMDB39841; HMDB39643; HMDB39496; HMDB38180; HMDB37792; HMDB37717; HMDB37716; HMDB37709; HMDB37165; HMDB36734; HMDB36388; HMDB35447; HMDB35015; HMDB35014; HMDB35010; HMDB33380; HMDB32043; HMDB31618; HMDB31614; HMDB31571	TRUE	xMSannotator
HILIC	181.122	26.0211	0.0262819	1.36969	0.29232	0.0808778	0.468367	0.0165525	0.0832685	0.469206	2-tert-Butyl-4-hydroxyanisole; 3-tert-Butyl-4-hydroxyanisole; 4-(Butoxymethyl)phenol; Bovolide; Norecasantalic acid; ()-Myrtenyl formate; Dihydroactinidiolide; 2-Phenylpropionaldehyde dimethyl acetal; Jasmolone; 2277-Tetramethyl-16-dioxaspiro44nona-38-diene	HMDB59926; HMDB59925; HMDB39957; HMDB39159; HMDB36817; HMDB36669; HMDB35240; HMDB32468; HMDB30039; HMDB30007	TRUE	xMSannotator
C18	231.016	33.6891	0.030273	1.36933	0.0506146	0.0852035	0.48424	0.0922066	0.0888011	0.478921	Acetyl citrate	HMDB59808	FALSE	xMSannotator
C18	402.804	24.9016	0.0302593	1.36871	0.10893	0.0883999	0.484984	0.0432515	0.0829095	0.478357
HILIC	297.928	75.9455	-0.0262608	1.36859	-0.0787072	0.0833732	0.474323	-0.0611936	0.0812922	0.463844
C18	106.153	257.246	0.0302293	1.36735	0.181712	0.0880413	0.484984	0.0256191	0.087157	0.478921
C18	417.304	204.211	0.0302094	1.36645	0.130072	0.0884641	0.484984	0.0356758	0.0874541	0.478921	Hexadecyl ferulate; 11-Carboxy-alpha-chromanol	HMDB39317; HMDB12515	TRUE	xMSannotator
C18	322.856	33.1905	0.0302026	1.36614	0.236075	0.083053	0.477484	0.0221845	0.0645003	0.440891
C18	452.902	59.8527	0.0301967	1.36588	0.146614	0.084622	0.482301	0.0322046	0.0859143	0.478921
C18	301.166	203.925	0.0301716	1.36474	0.145302	0.0890602	0.484984	0.0313976	0.0925263	0.481061	Glycerol tributanoate; Gamma-glutamyl-Arginine; Glutaminyl-Arginine; Arginyl-Gamma-glutamate; Arginyl-Glutamine	HMDB31094; HMDB29143; HMDB28791; HMDB28723; HMDB28707	TRUE	xMSannotator
C18	482.986	56.2457	0.0301686	1.36461	0.124183	0.0897919	0.486016	0.0373327	0.0864812	0.478921
C18	307.002	36.5648	0.0301508	1.3638	0.132856	0.0846266	0.482301	0.0364838	0.0781659	0.464466
C18	102.558	255.767	0.0301458	1.36358	0.263614	0.0884139	0.484984	0.0176431	0.0877601	0.478921
C18	279.289	222.982	-0.0300898	1.36105	-0.0973031	0.0891853	0.484984	-0.0490606	0.0789029	0.465569
HILIC	282.823	66.8357	0.0261012	1.36027	0.697163	0.082775	0.474297	0.00691825	0.0868102	0.473181
C18	198.075	36.0199	-0.0300494	1.35922	-0.452448	0.0873666	0.484984	-0.00969063	0.114876	0.501695
C18	478.879	66.3969	0.0300026	1.3571	0.169664	0.0921039	0.490741	0.0267636	0.0910312	0.481061
HILIC	174.149	31.7249	-0.0260305	1.35658	-0.167565	0.0823241	0.472711	-0.0292305	0.0776596	0.458583
C18	307.027	52.0353	0.0299371	1.35414	0.107134	0.091695	0.489838	0.0412589	0.100672	0.481061	trans-Resveratrol 4-sulfate; Resveratrol 3-sulfate; cis-Resveratrol 4-sulfate; cis-Resveratrol 3-sulfate	HMDB41784; HMDB41772; HMDB41714; HMDB41712	TRUE	xMSannotator
HILIC	292.978	118.802	-0.0259761	1.35375	-0.13449	0.0880792	0.487149	-0.0342317	0.0909824	0.482633
HILIC	174.124	44.8877	0.0259739	1.35364	0.102599	0.083478	0.474323	0.0482922	0.0737591	0.446873	apo-3-methylcrotonoyl-CoA:carbon-dioxide ligase (ADP-forming)	HMDB59607	FALSE	xMSannotator
C18	173.987	32.2371	-0.0299216	1.35343	-0.0389068	0.0854748	0.484436	-0.120912	0.0858454	0.478921
C18	648.947	44.4404	0.0298904	1.35202	0.0838278	0.0915095	0.489838	0.0540026	0.0922087	0.481061
HILIC	124.897	75.7992	0.0259362	1.35167	0.106726	0.080626	0.468367	0.046811	0.0735835	0.446873
C18	118.942	20.2494	0.029859	1.3506	0.193569	0.0881549	0.484984	0.0243478	0.0834669	0.478357
C18	298.247	182.144	-0.0298524	1.35031	-0.171396	0.0872555	0.484984	-0.0291379	0.0707158	0.453759
C18	443.301	165.936	0.029851	1.35024	0.141609	0.0926622	0.491634	0.0324171	0.0870682	0.478921	2-Stearyl citrate; Stearyl citrate	HMDB39225; HMDB32521	TRUE	xMSannotator
HILIC	158.077	117.551	-0.0259057	1.35008	-0.527897	0.0855363	0.481349	-0.00928893	0.0779041	0.458583
HILIC	243.016	74.4757	-0.0258997	1.34977	-0.0575026	0.0880881	0.487149	-0.0810845	0.0866581	0.473181
[truncated: 3,908 more rows]

## Sheet: SD3 MWAS1 adj ldopa
Supplemental Data 3. Selected MWAS results from the sensitivity analysis compared to the main analysis (using depression history as the outcome)
[truncated: 77 more rows]

[truncated: 8 more sheets: SD4 MWAS2 adj ldopa, SD5 MWAS1 adj 3v, SD6 MWAS2 adj 3v, SD7 MWAS1 adj HY, SD8 MWAS2 adj HY, SD9 MWAS early H&Y, SD10 MWAS late H&Y, Table 2 met list]
